# Supplementary material for: The exploration of the dispersal of British military families in England following the Strategic Defence and Security Review 2010
Source: PLoS One. 2020 Sep 8;15(9):e0238508. doi: 10.1371/journal.pone.0238508 (PMC7478832; doi:10.1371/journal.pone.0238508)
Supplement: S1 Data — (XLSX) [file pone.0238508.s001.xlsx]

## Sheet: Sheet1
WPCCode	WPCName	Number_of_Pupils_on_Roll_1112	Service_Child_Pupil_Premium_1112	Number_of_Pupils_on_Roll_1213	Service_Child_Pupil_Premium_1213	Number_of_Pupils_on_Roll_1314	Service_Child_Pupil_Premium_1314	Number_of_Pupils_on_Roll_1415	Service_Child_Pupil_Premium_1415	Number_of_Pupils_on_Roll_1516	Service_Child_Pupil_Premium_1516	Number_of_Pupils_on_Roll_1617	Service_Child_Pupil_Premium_1617	Number_of_Pupils_on_Roll_1718	Service_Child_Pupil_Premium_1718	Number_of_Pupils_on_Roll_1819	Service_Child_Pupil_Premium_1819	AREAKM2	SCPP_Density_1112	SCPP_Density_1213	SCPP_Density_1314	SCPP_Density_1415	SCPP_Density_1516	SCPP_Density_1617	SCPP_Density_1718	SCPP_Density_1819	SCPP_Density_Change_1115	SCPP_Density_Change_1519
E14000530	Aldershot	11333.9	1056.6	11381.4	1094.98	11340	1140	11360	1170	11458.5	1248.5	11587.5	1324.5	11648.5	1337.5	11643	1281	135.352	7.80633	8.08988	8.4225	8.64414	9.22411	9.78561	9.88166	9.46423	0.837817	0.240115
E14000531	Aldridge-Brownhills	12585	8	12717	9	12810	10	13010	20	13096	27	13364	34	13458.5	38	13645	33	119.328	0.067042	0.075423	0.083803	0.167606	0.226268	0.28493	0.318451	0.27655	0.100564	0.050282
E14000532	Altrincham and Sale West	14737.4	2	14962.5	6	15260	10	15590	10	15790	12	16645.5	18	17051	22	17354	28	145.048	0.013789	0.041366	0.068943	0.068943	0.082731	0.124097	0.151674	0.19304	0.055154	0.110308
E14000533	Amber Valley	11412	23	11340	30	11250	40	11130	40	11068	45	10988	51	10991	52	11180	57	344.447	0.066774	0.087096	0.116128	0.116128	0.130644	0.148064	0.150967	0.165483	0.049355	0.034838
E14000534	Arundel and South Downs	11818.4	18	11888.8	19	11970	20	12150	30	12219	38	12187	47	12282.5	46	12374	45	1626.17	0.011069	0.011684	0.012299	0.018448	0.023368	0.028902	0.028287	0.027672	0.007379	0.004305
E14000535	Ashfield	12896.4	46.6	12856	58	12810	70	12890	90	13080	98	13345	110	13600.5	113	13944	106	298.4	0.156166	0.19437	0.234585	0.301609	0.328419	0.368633	0.378687	0.355228	0.145443	0.02681
E14000536	Ashford	15540	48	15712.6	78	16030	140	16290	200	16642	251.167	16737	272	17322.5	271.417	17600	248	1277.84	0.037564	0.061041	0.10956	0.156515	0.196556	0.21286	0.212403	0.194078	0.118951	-0.002478
E14000537	Ashton-under-Lyne	13325	2	14779	11	13720	10	13920	20	14277	27	14036	29	14286	30	14246	28	81.2893	0.024603	0.135319	0.123017	0.246035	0.332147	0.356751	0.369052	0.344449	0.221431	0.012302
E14000538	Aylesbury	15560.8	442.6	15858.6	472	16000	470	16280	460	16678	472.167	16949	486	17621.5	501.5	17937	518	483.182	0.916011	0.976858	0.972719	0.952023	0.977203	1.00583	1.03791	1.07206	0.036011	0.094857
E14000539	Banbury	14810.8	244	15007.4	261	15250	280	15400	300	15651	257	15882	339	16299	380.583	16298	378	1221.99	0.199675	0.213587	0.229135	0.245502	0.210313	0.277417	0.311446	0.309332	0.045827	0.099019
E14000540	Barking	18637	2	19680	5	20690	10	21780	10	23241.5	8.58333	24137	11	25471.5	5	25495	7	56.0141	0.035705	0.089263	0.178527	0.178527	0.153235	0.196379	0.089263	0.124969	0.142821	-0.028267
E14000541	Barnsley Central	11275	33	11903	35	11970	60	9990	50	10181.5	47	10412	48	10672	44	10820	41	141.878	0.232594	0.246691	0.422899	0.352416	0.331271	0.338319	0.310126	0.288981	0.119821	-0.04229
E14000542	Barnsley East	10630	24	9875.8	28	11240	40	11150	50	11190.5	59	11194	70	11569	80	11704	75	248.599	0.096541	0.112631	0.160902	0.201127	0.23733	0.281578	0.321803	0.301691	0.104586	0.064361
E14000543	Barrow and Furness	11665.5	15	11528	23	11380	40	11170	50	11347	69	11220.5	86	11150	101	11035	100	1164.42	0.012882	0.019752	0.034352	0.04294	0.059257	0.073856	0.086738	0.085879	0.030058	0.026623
E14000544	Basildon and Billericay	11029.2	0	11169.2	0	11420	10	11610	10	11788.5	9	11995	8	12178.5	6	12310	2	155.924	0	0	0.064134	0.064134	0.05772	0.051307	0.03848	0.012827	0.064134	-0.044894
E14000545	Basingstoke	15309.8	23	15350.3	37	15340	60	15390	80	15495.5	105	15639	128	15955	143	16072	146	151.071	0.152247	0.244919	0.397165	0.529554	0.69504	0.847286	0.946578	0.966436	0.377307	0.271396
E14000546	Bassetlaw	12560.8	51.1	12371.3	54	12320	60	12270	90	12365.5	93	12492	106	12757	105	13009	120	1347.33	0.037927	0.040079	0.044532	0.066799	0.069025	0.078674	0.077932	0.089065	0.028872	0.02004
E14000547	Bath	9854.8	27	9877	36	9920	40	10040	50	10296.5	57	10575	63	10830	66	10919	83	73.5707	0.366994	0.489326	0.543695	0.679619	0.774765	0.85632	0.897097	1.12817	0.312625	0.353402
E14000548	Batley and Spen	14454.6	7	14997.6	11	15340	20	15590	30	16090	26	16336	35	16633	33	17019	34	156.022	0.044866	0.070503	0.128187	0.192281	0.166643	0.224328	0.211509	0.217918	0.147415	0.051275
E14000549	Battersea	6387	0	6106	2	6250	2	6430	2	6827	2	7237	3	7464	2	7523	2	28.2611	0	0.070769	0.070769	0.070769	0.070769	0.106153	0.070769	0.070769	0.070769	0
E14000550	Beaconsfield	12957.4	53	13065.6	82	13270	90	13510	80	13719	83	13854.5	92	13987	92	14056	92	455.702	0.116304	0.179942	0.197497	0.175553	0.182136	0.201886	0.201886	0.201886	0.059249	0.01975
E14000551	Beckenham	13261	0	13290	2	13460	2	13740	10	14112.3	11	14345.5	12	15008	13	15097	17	88.4548	0	0.02261	0.02261	0.113052	0.124357	0.135662	0.146968	0.192189	0.113052	0.067831
E14000552	Bedford	12669.1	5	12814.3	5	12970	10	13280	20	13992	23.5833	14251	22	14923.5	24	14745	30	89.9784	0.055569	0.055569	0.111138	0.222275	0.2621	0.244503	0.266731	0.333413	0.166707	0.071313
E14000553	Bermondsey and Old Southwark	15173	0	15649.7	2	16110	2	16290	2	16607	7	16704	7.58333	16874	6	16808	7	29.5529	0	0.067675	0.067675	0.067675	0.236863	0.256602	0.203026	0.236863	0.067675	0
E14000554	Berwick-upon-Tweed	7633.6	235	7481	260	7420	260	7280	280	7208	277	7120	270	7187	273	7185	270	7530.26	0.031207	0.034527	0.034527	0.037183	0.036785	0.035855	0.036254	0.035855	0.005976	-0.00093
E14000555	Bethnal Green and Bow	18907.3	5	18947.4	9	19960	10	19520	10	20056	9	19538	7	19795	2	19759	2	23.648	0.211434	0.380582	0.422869	0.422869	0.380582	0.296008	0.084574	0.084574	0.211434	-0.296008
E14000556	Beverley and Holderness	12974.9	124	13106.6	150	12930	190	12650	220	12382	253	12199	266	12262.5	239.5	12332	226	2382.22	0.052052	0.062967	0.079758	0.092351	0.106204	0.111661	0.100537	0.09487	0.040299	-0.011334
E14000557	Bexhill and Battle	12409.3	2	12384	17	12300	10	12090	20	12104	11	12230.5	16	12319.5	12	12442	17	1335.71	0.001497	0.012727	0.007487	0.014973	0.008235	0.011979	0.008984	0.012727	0.013476	0.004492
E14000558	Bexleyheath and Crayford	14401.5	6	14458	11	14690	20	14780	30	15102	30	15455.5	30	15963	29	16097	32	58.8057	0.102031	0.187057	0.340103	0.510155	0.510155	0.510155	0.49315	0.544165	0.408124	0.03401
E14000559	Birkenhead	10105	5.8	10547	26	10520	40	10620	60	10629	64	10301	72	10475	77	10642	77	79.2765	0.073162	0.327966	0.504563	0.756844	0.807301	0.908213	0.971284	0.971284	0.683683	0.163983
E14000569	Bishop Auckland	11894	52	11824.5	72	11760	100	11710	140	11324	136	11407	140	11524	131	11556	130	2746.43	0.018934	0.026216	0.036411	0.050975	0.049519	0.050975	0.047698	0.047334	0.032042	-0.002185
E14000570	Blackburn	17540.7	9	17598.5	13	17710	20	18070	30	19148	36	19106	38	19593	41	19843	35	115.221	0.078111	0.112826	0.173579	0.260369	0.312442	0.3298	0.355837	0.303763	0.182258	-0.008679
E14000571	Blackley and Broughton	15353.8	2	16859.1	2	17380	10	18140	10	19085.5	13.5833	20258.5	18	21379.5	22	21903	25	78.833	0.02537	0.02537	0.12685	0.12685	0.172305	0.228331	0.279071	0.317126	0.10148	0.144821
E14000572	Blackpool North and Cleveleys	10315.5	23	10234.1	33	10200	50	9960	60	9890	63	9668	62	9623.5	61	9615	74	80.6813	0.285072	0.409017	0.619722	0.743667	0.78085	0.768456	0.756061	0.917189	0.458595	0.136339
E14000573	Blackpool South	9680	20	9676.7	26	9750	40	9650	40	9630	45	9681	47	9789	53	9797	55	71.5113	0.279676	0.363579	0.559352	0.559352	0.629271	0.657239	0.741142	0.769109	0.279676	0.139838
E14000574	Blaydon	11896	8	11832	27	11780	40	11770	50	11774	62	11795.5	68	11880.5	80	11959	81	333.258	0.024005	0.081018	0.120027	0.150034	0.186042	0.204046	0.240054	0.243055	0.126028	0.057013
E14000575	Blyth Valley	10838.6	47	10575.5	84	10560	90	10530	90	10591	100	10584	114	10822	118	10688	111	219.497	0.214126	0.382694	0.410029	0.410029	0.455588	0.51937	0.537594	0.505703	0.195903	0.050115
E14000576	Bognor Regis and Littlehampton	9356.8	6	9345.8	10	9670	30	9800	30	9947	34	10102	39	10302.5	35	10468	40	163.922	0.036603	0.061005	0.183014	0.183014	0.207415	0.237918	0.213516	0.244018	0.146411	0.036603
E14000577	Bolsover	10887.4	17	10784	31	10950	50	11030	70	11183.5	77	11439.5	85	11607.5	114	11711	105	630.385	0.026968	0.049176	0.079317	0.111043	0.122148	0.134838	0.180842	0.166565	0.084076	0.044417
E14000578	Bolton North East	13057	15	13160.8	17	13370	30	13650	30	14114	32	14289	38	14998	40	15285	43	103.242	0.14529	0.164662	0.290579	0.290579	0.309951	0.368067	0.387439	0.416497	0.14529	0.106546
E14000579	Bolton South East	15188.8	2	15469.5	6	15720	10	16040	20	16685	30	16869.5	30	17417.5	28	17649	36	106.609	0.01876	0.05628	0.093801	0.187601	0.281402	0.281402	0.262642	0.337682	0.168841	0.05628
E14000580	Bolton West	11933.7	10	11880	14	12110	30	12240	50	12512	47.8333	12413	43	12804	38	12842	42	198.835	0.050293	0.07041	0.150879	0.251464	0.240568	0.216259	0.191113	0.21123	0.201172	-0.029338
E14000581	Bootle	12122	33	11865	37	11730	50	11610	60	11459	67	11213.5	75	11057.5	72.5	11053	70	78.3122	0.42139	0.472468	0.63847	0.766164	0.85555	0.957705	0.925782	0.893858	0.344774	0.038308
E14000582	Boston and Skegness	12332.1	57	12374.5	68	12720	90	12870	110	13125	110	13274.5	122.583	13498	116	13498	112	2150.77	0.026502	0.031617	0.041845	0.051144	0.051144	0.056995	0.053934	0.052074	0.024642	0.00093
E14000583	Bosworth	13070	8	13094	15	13150	30	13280	60	14049	65.3333	13747	88.9167	14204	96	14653	88	783.392	0.010212	0.019148	0.038295	0.07659	0.083398	0.113502	0.122544	0.112332	0.066378	0.028934
E14000584	Bournemouth East	11253.4	10	11437.5	15	11650	20	11870	30	12359.5	32.4167	12521.5	41	12863	48	12973	89	64.9724	0.153912	0.230867	0.307823	0.461735	0.49893	0.631037	0.738776	1.36981	0.307823	0.870883
E14000585	Bournemouth West	9610.66	25	9551.14	21	9590	40	9920	40	10166.5	48	10413	66	10815.5	70	10960	81	67.9497	0.367919	0.309052	0.58867	0.58867	0.706404	0.971306	1.03017	1.19206	0.220751	0.485653
E14000586	Bracknell	13764.3	247	14067	259	14360	280	14710	290	14977	296	15267	291	15547	282	15581	273	189.664	1.30231	1.36557	1.4763	1.52902	1.56066	1.53429	1.48684	1.43939	0.226717	-0.121267
E14000587	Bradford East	19438	2	19723.5	2	20080	10	20540	20	21551.5	23	21961.5	24	22482.5	31	22639	28	71.9278	0.027806	0.027806	0.139028	0.278056	0.319765	0.333668	0.430987	0.389279	0.250251	0.069514
E14000588	Bradford South	14469	5	14851.5	15	15290	20	15580	40	16589	37.4167	16661.5	36	16586.5	34	16532	27	125.245	0.039922	0.119765	0.159687	0.319373	0.298747	0.287436	0.271467	0.215577	0.279452	-0.08317
E14000589	Bradford West	19783.2	2	19886	2	20390	10	21750	10	22077	12.4167	22137.5	10	22961.5	10	22958	7	103.299	0.019361	0.019361	0.096807	0.096807	0.120202	0.096807	0.096807	0.067765	0.077445	-0.052437
E14000590	Braintree	12456.8	33	12561.7	42	12590	50	12570	60	12569	69	12561.5	66	12479	60	12489	63	1230.47	0.026819	0.034133	0.040635	0.048762	0.056076	0.053638	0.048762	0.0512	0.021943	-0.004876
E14000591	Brent Central	12744.5	0	13083	0	13310	0	13510	0	14153	0	14494.5	0	14655	0	14392	2	47.2555	0	0	0	0	0	0	0	0.042323	0	0.042323
E14000592	Brent North	20825.5	2	21462	2	21970	2	22530	2	23374	2	23616	4	24096.5	2	23851	2	53.7682	0.037197	0.037197	0.037197	0.037197	0.037197	0.074393	0.037197	0.037197	0	0
E14000593	Brentford and Isleworth	15269.5	2	15662.5	2	16100	10	16360	10	16815.5	14	17209	13	17683	14	17947	9	69.1052	0.028941	0.028941	0.144707	0.144707	0.20259	0.188119	0.20259	0.130236	0.115765	-0.072353
E14000594	Brentwood and Ongar	12598.4	2	12468	2	12470	2	12650	10	13014.5	9	13094	7	13623.5	12	13793	11	822.685	0.002431	0.002431	0.002431	0.012155	0.01094	0.008509	0.014586	0.013371	0.009724	0.002431
E14000595	Bridgwater and West Somerset	12320.6	68	12332	67	12490	80	12570	90	12909	97	12970.5	92	13202	106	13329	117	2853.46	0.023831	0.02348	0.028036	0.031541	0.033994	0.032242	0.037148	0.041003	0.00771	0.007009
E14000596	Brigg and Goole	11341.2	30	11238.5	42	11240	50	11230	70	11302	82	11278	93	11424.5	84	11614	107	1882.25	0.015938	0.022314	0.026564	0.03719	0.043565	0.049409	0.044627	0.056847	0.021251	0.013282
E14000599	Bristol East	9021.2	2	9417	9	9870	10	10110	10	10521	16	10656	19	10879	17	10941	18	61.1289	0.032718	0.14723	0.163589	0.163589	0.261742	0.310818	0.278101	0.29446	0.130871	0.032718
E14000600	Bristol North West	11480.6	7	11702.5	14	12090	20	12350	30	13008	38	13425.5	41	13951	43	14334	40	105.917	0.06609	0.132179	0.188828	0.283242	0.358773	0.387097	0.40598	0.377656	0.217152	0.018883
E14000601	Bristol South	12997.5	2	13180.5	8	13550	10	13930	10	14292.5	10	14725.5	13.5833	15137	17	15381	14	63.4695	0.031511	0.126045	0.157556	0.157556	0.157556	0.214014	0.267845	0.220578	0.126045	0.063022
E14000602	Bristol West	11003.1	6	11215.1	10	11680	10	12080	10	12546.5	12	12743	14	13440.5	23.5833	13621	20	44.9235	0.13356	0.222601	0.222601	0.222601	0.267121	0.311641	0.524966	0.445201	0.08904	0.17808
E14000603	Broadland	10822.3	34.5	10884.4	55	10870	80	10660	80	10523.5	96	10500	99	10935.5	98	10974	88	2083.76	0.016557	0.026395	0.038392	0.038392	0.046071	0.04751	0.04703	0.042231	0.021836	-0.003839
E14000604	Bromley and Chislehurst	11601	0	11707.5	2	11840	0	11830	2	12004.7	5	12139	9	12252.5	11	12435	9	75.5524	0	0.026472	0	0.026472	0.066179	0.119123	0.145594	0.119123	0.026472	0.052943
E14000605	Bromsgrove	13494.6	6	13570	15	13630	20	13640	30	13778	43	13876	49	14122	52	14317	56	581.383	0.01032	0.025801	0.034401	0.051601	0.073962	0.084282	0.089442	0.096322	0.041281	0.02236
E14000606	Broxbourne	14150.2	2	14202	2	14340	10	14370	10	14491	7	14661	8	14696	5	14784	2	174.041	0.011492	0.011492	0.057458	0.057458	0.04022	0.045966	0.028729	0.011492	0.045966	-0.028729
E14000607	Broxtowe	11219.2	219	11149.5	237	11240	230	11280	250	11413	253	11602	232	11886	258	12216	252	181.185	1.20871	1.30805	1.26942	1.3798	1.39636	1.28046	1.42396	1.39084	0.171096	-0.005519
E14000608	Buckingham	11841.4	102	11960.7	109	12310	120	12630	140	13077	126.583	13293	130	13629	131.583	13693	127	2274.66	0.044842	0.047919	0.052755	0.061548	0.055649	0.057151	0.057847	0.055833	0.016706	0.000183
E14000609	Burnley	11892	11	11981	26	12090	40	12160	40	12529	44.5833	12620.5	48	13114.5	60	13209	70	316.708	0.034732	0.082094	0.126299	0.126299	0.140771	0.151559	0.189449	0.221024	0.091567	0.080253
E14000610	Burton	14089	27	14203	36	14200	40	14440	50	14829.5	51	15145	46	15390	49	15638	59	668.26	0.040403	0.053871	0.059857	0.074821	0.076318	0.068836	0.073325	0.088289	0.034418	0.011971
E14000611	Bury North	13403.6	5	13641.5	13	13660	20	13780	40	13844	43	14041	44	14398.5	54	14567	53	144.208	0.034672	0.090148	0.138689	0.277378	0.298181	0.305116	0.37446	0.367526	0.242706	0.069344
E14000612	Bury South	12496.8	6	12546.5	11	12690	10	12830	30	13043	29	13386	27	13558.5	29	13660	32	137.853	0.043525	0.079795	0.072541	0.217624	0.21037	0.195861	0.21037	0.232132	0.174099	0.021762
E14000614	Calder Valley	16613.2	16	16817	26	16940	50	17020	80	17191	85	17208	91	17310	88	17438	86	878.966	0.018203	0.02958	0.056885	0.091016	0.096705	0.103531	0.100118	0.097842	0.072813	0.001138
E14000615	Camberwell and Peckham	14035.8	2	14044	0	14340	0	14640	2	15455.5	2	15658	2	16173	2	16146	2	29.3282	0.068194	0	0	0.068194	0.068194	0.068194	0.068194	0.068194	0	0
E14000616	Camborne and Redruth	9799.72	131	9844.82	172	10020	180	10080	190	10093.5	199	10372.5	217	10614.5	236	10934	247	691.696	0.18939	0.248664	0.26023	0.274687	0.287699	0.313722	0.341191	0.357093	0.085298	0.069395
E14000617	Cambridge	8745.86	2	8977.12	9	9180	10	9390	20	9944	20	10025.5	18.5833	10501.5	17.1667	10553	28	96.2022	0.02079	0.093553	0.103948	0.207895	0.207895	0.193169	0.178444	0.291054	0.187106	0.083158
E14000618	Cannock Chase	12865.2	11	12680.5	16	12400	20	12120	30	12025.5	49	11950	58	11875	55	12034	64	214.753	0.051222	0.074504	0.09313	0.139695	0.228169	0.270077	0.256108	0.298016	0.088474	0.069848
E14000619	Canterbury	13339.9	185	13275.7	198	13230	210	13230	220	13182	160	13209.5	159	13555	138	13635	126	658.44	0.280967	0.300711	0.318935	0.334123	0.242998	0.24148	0.209586	0.191361	0.053156	-0.051637
E14000620	Carlisle	10177	7	10204	11	10200	20	10260	50	10348.5	53	10570.5	54	10643.5	55	10687	60	640.684	0.010926	0.017169	0.031217	0.078042	0.082724	0.084285	0.085846	0.09365	0.067116	0.010926
E14000621	Carshalton and Wallington	14733.5	0	14974.6	0	15410	2	15850	2	16282.5	6	16808.5	8	17366	9	17939	9	65.3336	0	0	0.030612	0.030612	0.091836	0.122448	0.137755	0.137755	0.030612	0.045918
E14000622	Castle Point	12407.4	0	12199.1	2	12100	10	11860	10	11933	15	12060	13	12104	14	12187	7	163.066	0	0.012265	0.061325	0.061325	0.091987	0.079722	0.085855	0.042927	0.061325	-0.04906
E14000623	Central Devon	10172.3	47	10271.7	57	10120	70	10110	80	10250	93	10234	105	10362.5	115	10326	103	3530.43	0.013313	0.016145	0.019828	0.02266	0.026342	0.029741	0.032574	0.029175	0.009347	0.002833
E14000624	Central Suffolk and North Ipswich	13032.9	64.8	13297	84	13350	90	13360	110	13444.5	114	13666.5	119	13870	118	14052	129	2117.63	0.0306	0.039667	0.0425	0.051945	0.053834	0.056195	0.055723	0.060917	0.021345	0.007083
E14000625	Charnwood	12355.6	22	12280.4	35	12310	40	12300	30	12599	38	12572	45.5833	12774	40.4167	12811	41	466.706	0.047139	0.074994	0.085707	0.06428	0.081422	0.09767	0.0866	0.08785	0.017141	0.006428
E14000626	Chatham and Aylesford	14386.5	15	14505.1	31	14400	40	14410	60	14721.5	69	14596	69.4167	14730.5	75	14972	65	159.405	0.0941	0.194473	0.250933	0.3764	0.43286	0.435474	0.4705	0.407767	0.2823	-0.025093
E14000627	Cheadle	14492	8	14654	7	14740	10	14670	20	14791	28	15033	30	15186.5	34	15449	29	110.727	0.07225	0.063219	0.090312	0.180625	0.252874	0.270937	0.307062	0.261906	0.108375	0.009031
E14000628	Chelmsford	14625.7	2	14516.1	2	13970	10	14200	10	14478	19	14838	24	15238	26	15347	23	110.334	0.018127	0.018127	0.090634	0.090634	0.172204	0.217521	0.235648	0.208458	0.072507	0.036253
E14000629	Chelsea and Fulham	8652.7	5	8981.5	2	9090	10	9100	10	9180	6	9197	9	9186.83	7	9185	7	23.4899	0.212858	0.085143	0.425716	0.425716	0.255429	0.383144	0.298001	0.298001	0.212858	0.042572
E14000630	Cheltenham	10727.7	22	10877.7	39	11030	40	11130	60	11350.5	68	11573	80	11734	73	11953	73	97.7355	0.225097	0.399036	0.409268	0.613902	0.695756	0.818536	0.746914	0.746914	0.388805	0.051159
E14000631	Chesham and Amersham	14318.2	36	14241.5	46	14360	50	14490	50	14712	50	14947	46	14898	43	15043	47	510.308	0.070546	0.090142	0.09798	0.09798	0.09798	0.090142	0.084263	0.092101	0.027434	-0.005879
E14000632	Chesterfield	11521	28	11386	43	11440	60	11430	60	11426	65	11466	74	11687.5	71	11870	75	132.155	0.211873	0.325376	0.454013	0.454013	0.491847	0.559949	0.537249	0.567516	0.24214	0.075669
E14000633	Chichester	12207.2	281.52	12237.4	333	12190	350	12270	360	12491.5	401.583	12445.5	407.417	12763.5	414	12913	466	1632.49	0.172448	0.203983	0.214397	0.220522	0.245995	0.249568	0.253601	0.285454	0.048074	0.039459
E14000634	Chingford and Woodford Green	13173.2	2	13296.5	0	12760	0	13550	2	13534.5	2	13582.5	4	13664	5	13687	6	49.4147	0.040474	0	0	0.040474	0.040474	0.080948	0.101184	0.121421	0	0.080948
E14000635	Chippenham	13637.1	430	13666.6	474	13740	480	13840	500	13892	540	14001	566	14047.5	531.5	14024	539	430.204	0.999527	1.1018	1.11575	1.16224	1.25522	1.31566	1.23546	1.2529	0.162714	-0.002324
E14000636	Chipping Barnet	13791.5	39	14197.5	31	14700	40	14940	30	15470	26	15569	25	16211	19	16361	14	89.7231	0.434671	0.345507	0.445816	0.334362	0.28978	0.278635	0.211763	0.156036	-0.100309	-0.133745
E14000637	Chorley	13723.8	20	13962	27	14050	40	14030	60	14233.5	70	14532	85	14752.5	92	15062	97	441.572	0.045293	0.061145	0.090585	0.135878	0.158525	0.192494	0.208346	0.21967	0.090585	0.061145
E14000638	Christchurch	8494.1	36	8542.96	47	8510	50	8570	80	8400	77	8472.5	83	8516	101	9001	114	275.204	0.130812	0.170782	0.181683	0.290693	0.279792	0.301594	0.367	0.414238	0.159881	0.134446
E14000639	Cities of London and Westminster	7189	26	7290	38	7320	30	7350	40	7421.5	44	7373.5	45	7484.5	53	7389	53	44.3649	0.586049	0.856534	0.676211	0.901614	0.991776	1.01432	1.19464	1.19464	0.315565	0.202863
E14000640	City of Chester	11288.7	155	11275.9	165	11420	190	11380	150	11493	215	11539.5	219	11832	226	11998	231	372.336	0.416291	0.443148	0.510292	0.402862	0.577436	0.588179	0.606979	0.620408	-0.013429	0.042972
E14000641	City of Durham	10663	24	10617	42	10650	50	10650	60	10645.5	59	10719	60	10805.5	72	10919	79	560.119	0.042848	0.074984	0.089267	0.10712	0.105335	0.10712	0.128544	0.141041	0.064272	0.035707
E14000642	Clacton	9842.5	11	9800.84	13	9780	20	9810	50	9969.5	65	10086.7	48	10232	46	10245	45	377.683	0.029125	0.03442	0.052955	0.132386	0.172102	0.127091	0.121795	0.119148	0.103261	-0.052955
E14000643	Cleethorpes	13620	38	13464.4	66	13470	80	13440	100	13559.5	115	13609	119	13753.5	124	13902	152	984.222	0.038609	0.067058	0.081282	0.101603	0.116844	0.120908	0.125988	0.154437	0.062994	0.037593
E14000644	Colchester	15256.6	633	15551	707	15730	760	15950	820	16287.5	890	16792.8	917.583	17557.5	903.167	17860	899	119.872	5.28065	5.89797	6.34011	6.84065	7.42461	7.65472	7.53445	7.49969	1.56	0.07508
E14000645	Colne Valley	15797.6	29	15433	37	16040	50	16240	60	16393	55	16545	55	16289	56	16283	54	509.953	0.056868	0.072556	0.098048	0.117658	0.107853	0.107853	0.109814	0.105892	0.06079	-0.001961
E14000646	Congleton	12166.4	6	13124	11	13210	20	13160	20	13248	31	13437.5	40	13770.5	51	13986	76	586.409	0.010232	0.018758	0.034106	0.034106	0.052864	0.068212	0.08697	0.129602	0.023874	0.076738
E14000647	Copeland	9951.5	2	9814.8	17	9670	20	9560	40	9439	48	9465.5	55	9604.5	54	9732	63	3615.93	0.000553	0.004701	0.005531	0.011062	0.013275	0.01521	0.014934	0.017423	0.010509	0.004148
E14000648	Corby	15410.5	38	15593.1	75	15860	80	16090	100	16366	135.167	16755	147.583	17165.5	158	17327	152	1491.58	0.025476	0.050282	0.053635	0.067043	0.09062	0.098945	0.105928	0.101906	0.041567	0.011286
E14000649	Coventry North East	15332	2	15628	2	16130	10	16470	20	17305.5	23	17359	19	18384	19	18636	19	74.2491	0.026936	0.026936	0.134682	0.269364	0.309768	0.255895	0.255895	0.255895	0.242427	-0.053873
E14000650	Coventry North West	14599	2	14658	5	14800	10	14890	20	15076	21	15363	25	15405.5	31	15423	26	103.034	0.019411	0.048528	0.097055	0.19411	0.203816	0.242638	0.300871	0.252344	0.174699	0.048528
E14000651	Coventry South	13526	0	13735	2	13900	10	14060	10	14705	12	15229.5	19.5833	15618	21.4167	15802	22	87.696	0	0.022806	0.11403	0.11403	0.136836	0.223309	0.244215	0.250867	0.11403	0.11403
E14000652	Crawley	15212.1	7	15487.6	10	15750	20	15890	20	16344	26.5833	16616	39	17051.5	40	17153	34	114.07	0.061366	0.087665	0.17533	0.17533	0.233043	0.341894	0.350661	0.298062	0.113965	0.065018
E14000653	Crewe and Nantwich	13971.6	18	13933	34	13970	50	13900	50	14106.5	63	14293.5	62	14473	74.5833	14621	72	376.782	0.047773	0.090238	0.132703	0.132703	0.167206	0.164552	0.197948	0.191092	0.08493	0.023887
E14000654	Croydon Central	15346.6	0	15441.6	0	15670	2	15810	0	16200	2	16276	3	16696	5	16500	2	65.7766	0	0	0.030406	0	0.030406	0.045609	0.076015	0.030406	0	0
E14000655	Croydon North	17145.8	2	17755.5	2	18220	2	18440	2	19210	2	19081	3	19496.5	2	19214	7	45.0866	0.044359	0.044359	0.044359	0.044359	0.044359	0.066539	0.044359	0.155257	0	0.110898
E14000656	Croydon South	14281.6	7	14551.4	12	14820	10	14980	10	15247.5	11	15548	15	15887.5	12	15864	17	110.78	0.063188	0.108323	0.090269	0.090269	0.099296	0.135404	0.108323	0.153458	0.027081	0.054162
E14000657	Dagenham and Rainham	16556	0	16799	2	17140	2	16960	10	17312	8	17787.5	13	17962	15	18117	14	112.278	0	0.017813	0.017813	0.089065	0.071252	0.115784	0.133597	0.12469	0.089065	0.053439
E14000658	Darlington	12408	169	12406.5	186	12420	220	12530	250	13147	273.25	13166	334	13302	342	13447	350	89.1134	1.89646	2.08723	2.46876	2.80541	3.06632	3.74803	3.83781	3.92758	0.908954	0.861262
E14000659	Dartford	15412.6	2	15684.8	6	16100	10	16510	20	16967	24.5833	17557.5	28	18293	30	18903	27	229.802	0.008703	0.026109	0.043516	0.087032	0.106976	0.121844	0.130547	0.117493	0.078328	0.010516
E14000660	Daventry	13205.6	7	13145.7	26	13150	30	13170	40	13149.5	43	13241.5	44	13254	50	13305	51	1991.31	0.003515	0.013057	0.015065	0.020087	0.021594	0.022096	0.025109	0.025611	0.016572	0.004017
E14000661	Denton and Reddish	11800	2	12530	6	12500	10	12600	20	12645.5	27	12289	32	12399.5	34	12592	30	70.7179	0.028281	0.084844	0.141407	0.282814	0.381799	0.452502	0.480784	0.424221	0.254533	0.042422
E14000662	Derby North	15008	7	15057	13	15270	20	15420	20	15688	19	15878	26	16160.5	32	16493	37	81.1129	0.086299	0.16027	0.24657	0.24657	0.234241	0.320541	0.394512	0.456154	0.16027	0.221913
E14000663	Derby South	15250	2	15441.3	7	15980	10	16200	20	16587	24	16822.5	29	17355	30	17617	35	85.6971	0.023338	0.081683	0.11669	0.23338	0.280056	0.338401	0.35007	0.408415	0.210042	0.128359
E14000664	Derbyshire Dales	9463.4	17	9360	18	9400	20	9350	20	9203.5	20	9121.5	25	9143	34	9187	38	2526.07	0.00673	0.007126	0.007917	0.007917	0.007917	0.009897	0.01346	0.015043	0.001188	0.007126
E14000665	Devizes	11827.4	2045.6	12046	2278.6	12230	2440	12150	2460	12228.5	2599	12320	2666.5	12461	2785	12493	2843	2622.02	0.780162	0.869024	0.93058	0.938208	0.99122	1.01696	1.06216	1.08428	0.158046	0.093058
E14000666	Dewsbury	17109.2	15	17064.6	20	17180	30	17230	30	17315	33	17442	33	17484	43	17547	30	363.118	0.041309	0.055079	0.082618	0.082618	0.09088	0.09088	0.118419	0.082618	0.041309	-0.008262
E14000667	Don Valley	13772	41	13826	68	14030	100	14170	110	14280	111	14466.5	115	14551	121	14675	117	677.028	0.060559	0.100439	0.147704	0.162475	0.163952	0.16986	0.178722	0.172814	0.101916	0.008862
E14000668	Doncaster Central	13598.1	19	13399.9	37	13410	50	13530	50	13820	67.3333	13926.5	87.5	14178	84	14259	106	171.512	0.11078	0.215729	0.291525	0.291525	0.392587	0.510169	0.489762	0.618033	0.180746	0.225446
E14000669	Doncaster North	13104.4	31	13020	36	13040	40	13010	50	13099.5	63	13148.5	72	13200	79	13345	73	759.927	0.040793	0.047373	0.052637	0.065796	0.082903	0.094746	0.103957	0.096062	0.025002	0.013159
E14000670	Dover	11814.5	166	11765.5	449	11710	420	11720	430	11671.5	439	11619	418	11699	420	11824	424	547.522	0.303184	0.820059	0.767093	0.785357	0.801795	0.76344	0.767093	0.774398	0.482173	-0.027396
E14000671	Dudley North	12673	2	12505.3	7	12400	10	12450	10	12529	13	12644	13	12984	18	13164	24	62.1526	0.032179	0.112626	0.160894	0.160894	0.209162	0.209162	0.28961	0.386146	0.128715	0.176984
E14000672	Dudley South	10275	2	10282.8	2	10420	10	10350	10	10519	8	10614.5	10	10783	13	10889	21	69.5087	0.028773	0.028773	0.143867	0.143867	0.115093	0.143867	0.187027	0.30212	0.115093	0.187027
E14000673	Dulwich and West Norwood	10592.6	2	11071	2	11500	2	12350	10	12620.5	9	12767.5	9	13113	8	13198	6	38.1581	0.052413	0.052413	0.052413	0.262067	0.23586	0.23586	0.209654	0.15724	0.209654	-0.07862
E14000674	Ealing Central and Acton	8727	0	9007	2	9230	2	9550	2	10101	2	10234	3	10639	0	10509	2	46.2728	0	0.043222	0.043222	0.043222	0.043222	0.064833	0	0.043222	0.043222	0
E14000675	Ealing North	18289.4	0	18726.8	2	19050	2	19320	10	19872	9.58333	20130	12	20490	9	20387	8	60.0577	0	0.033301	0.033301	0.166507	0.159569	0.199808	0.149856	0.133205	0.166507	-0.026364
E14000677	Easington	10646.6	17	10636	28	10730	50	10690	60	10708	70	10768.5	79	10862.5	81	11007	87	356.407	0.047698	0.078562	0.140289	0.168347	0.196405	0.221657	0.227268	0.244103	0.120648	0.047698
E14000678	East Devon	11959.4	318	11982	363	12020	410	12310	450	12497	457.167	12732	486.333	13128.5	500	13223	525	852.942	0.372827	0.425586	0.480689	0.527586	0.535988	0.570184	0.586206	0.615517	0.154759	0.079529
E14000679	East Ham	21493.8	0	22344.6	0	22880	0	23380	0	23747.5	0	24104.5	0	24481.5	0	24762	0	54.4244	0	0	0	0	0	0	0	0	0	0
E14000680	East Hampshire	11709.1	309	11756.1	330	11850	360	11810	330	11909	321	12085	283	12309.5	260	12523	250	1174.58	0.263073	0.280952	0.306493	0.280952	0.273289	0.240937	0.221356	0.212842	0.017879	-0.060447
E14000681	East Surrey	12458.5	7	12441.2	10	12560	10	12590	20	12667	17	12724	18	12885	23	13074	21	660.84	0.010593	0.015132	0.015132	0.030265	0.025725	0.027238	0.034804	0.031778	0.019672	0.006053
E14000682	East Worthing and Shoreham	12236.5	5	12362.1	10	12670	10	12780	10	13235	15.5833	13385.5	24	13783.5	25	13839	29	143.766	0.034779	0.069557	0.069557	0.069557	0.108393	0.166938	0.173893	0.201716	0.034779	0.093323
E14000683	East Yorkshire	11785.2	64	11667.6	88	11640	110	11570	120	11442.5	128	11429	141	11453	151	11461	151	3053.1	0.020962	0.028823	0.036029	0.039304	0.041925	0.046183	0.049458	0.049458	0.018342	0.007533
E14000684	Eastbourne	12616	7	12711.6	8	12940	10	13120	30	13470	32	13603.5	35.1667	14244.3	39	14258	48	140.637	0.049774	0.056884	0.071105	0.213315	0.227536	0.250053	0.27731	0.341304	0.163542	0.113768
E14000685	Eastleigh	12422.8	69	12622.5	82	12740	90	12920	110	13134	105	13333	123	13573	118.5	13902	124	196.627	0.350919	0.417034	0.45772	0.559436	0.534007	0.625551	0.602665	0.630637	0.208517	0.09663
E14000686	Eddisbury	9576	9	9538	15	9650	20	9730	30	9873	28	10103	37	10363	42	10583	46	1974.95	0.004557	0.007595	0.010127	0.01519	0.014178	0.018735	0.021266	0.023292	0.010633	0.009114
E14000687	Edmonton	16199.3	2	16563.6	2	17010	2	18130	10	18848.5	6	18892	6	19384	2	19327	2	51.1739	0.039082	0.039082	0.039082	0.195412	0.117247	0.117247	0.039082	0.039082	0.15633	-0.078165
E14000688	Ellesmere Port and Neston	10846	15	10720.1	34	10760	60	10650	80	10718	93	10804	103	10907	113	11129	109	393.598	0.03811	0.086382	0.15244	0.203253	0.236281	0.261688	0.287095	0.276932	0.165143	0.040651
E14000689	Elmet and Rothwell	13822	17	13704.2	21	13620	30	13550	40	13515	45	13428	53	13572	51	13719	53	691.333	0.02459	0.030376	0.043394	0.057859	0.065092	0.076663	0.073771	0.076663	0.033269	0.011572
E14000690	Eltham	13708	52	13291.5	66	13300	50	13320	60	13534.5	44	14134	50	14683.5	64	14824	61	55.5588	0.935945	1.18793	0.899947	1.07994	0.791954	0.899947	1.15193	1.09794	0.143992	0.305982
E14000691	Enfield North	19742.1	8	20190.6	7	20710	10	20020	10	20720	11	20824.5	16	21631.5	14	21398	12	96.8088	0.082637	0.072307	0.103296	0.103296	0.113626	0.165274	0.144615	0.123956	0.020659	0.01033
E14000693	Epping Forest	11454	5	11739	2	11920	2	12040	10	12122	8	12255.5	9	12300	9	12521	11	328.041	0.015242	0.006097	0.006097	0.030484	0.024387	0.027436	0.027436	0.033532	0.015242	0.009145
E14000694	Epsom and Ewell	14608.7	16	14711.7	22	15000	20	15200	30	15559.5	33	15995	47	16432	47	16754	40	132.416	0.120831	0.166143	0.151039	0.226559	0.249215	0.354942	0.354942	0.302078	0.105727	0.052864
E14000695	Erewash	12540.6	39	12441.4	49	12420	60	12460	80	12460	83	12550	82	12707	81	12771	81	164.977	0.236396	0.297011	0.363687	0.484915	0.5031	0.497038	0.490977	0.490977	0.248519	-0.012123
E14000696	Erith and Thamesmead	15692.1	5	16306	12	16910	20	17530	30	18223	26	18345	25	18262.5	17	18153	11	68.8042	0.07267	0.174408	0.29068	0.43602	0.377884	0.36335	0.247078	0.159874	0.36335	-0.21801
E14000697	Esher and Walton	9844.42	2	10141	6	10440	10	10780	10	11204.5	14.1667	11477.5	16	11863	15	11995	19	206.363	0.009692	0.029075	0.048458	0.048458	0.068649	0.077533	0.072687	0.092071	0.038767	0.023421
E14000698	Exeter	10069.3	42	10075.2	56	10160	60	10380	80	10617	100.417	10936	104	11239	100.417	11298	88	94.9712	0.442239	0.589653	0.631771	0.842361	1.05734	1.09507	1.05734	0.926597	0.400121	-0.130741
E14000699	Fareham	12797.2	618	12797.1	690	12920	750	12880	780	12920.5	784	13005	770.5	13161.5	771	13175	753	167.333	3.69324	4.12352	4.48209	4.66137	4.68527	4.6046	4.60759	4.50002	0.968131	-0.18526
E14000700	Faversham and Mid Kent	9496.4	8	9594.3	10	9770	20	9970	30	10169	41	10374	44	10733.5	59.75	10872	60	996.598	0.008027	0.010034	0.020068	0.030102	0.04114	0.04415	0.059954	0.060205	0.022075	0.019065
E14000701	Feltham and Heston	16209.5	9	16670	21	17340	50	17760	40	18384	41	18818	57	19629.5	61.5833	19914	58	76.6105	0.117477	0.274114	0.652652	0.522121	0.535174	0.744023	0.803849	0.757076	0.404644	0.221902
E14000702	Filton and Bradley Stoke	12582.6	34	12589	53	12600	50	12820	60	13157	70.5833	13189	72	13367	67	13496	76	250.749	0.135594	0.211366	0.199402	0.239283	0.28149	0.287139	0.267199	0.303092	0.103689	0.021602
E14000703	Finchley and Golders Green	12146.1	0	12512	2	13000	2	13620	10	14206	9	14492	12	14937	9	15015	6	53.8413	0	0.037146	0.037146	0.185731	0.167158	0.222877	0.167158	0.111439	0.185731	-0.055719
E14000704	Folkestone and Hythe	13813.1	343	13764	377	13660	430	13670	380	13808	410	14019	429	14104	419	14298	380	1117.07	0.307053	0.33749	0.384935	0.340175	0.367031	0.38404	0.375088	0.340175	0.033122	-0.026856
E14000705	Forest of Dean	10709	124	10640.2	156	10480	140	10310	170	10182.5	188	10155.5	207	10083.5	232	10140	242	1622.77	0.076413	0.096132	0.086272	0.104759	0.115852	0.12756	0.142966	0.149128	0.028347	0.033277
E14000706	Fylde	8254.5	175	8260	195	8370	200	8460	230	8583	271	8763	290	8894.5	275	8967	295	546.571	0.320178	0.356769	0.365917	0.420805	0.495818	0.53058	0.503136	0.539728	0.100627	0.04391
E14000707	Gainsborough	12143.8	288	12096.5	328	12010	380	12040	410	12115.5	428	12066	421	12133.5	421	12188	409	3378.46	0.085246	0.097086	0.112477	0.121357	0.126685	0.124613	0.124613	0.121061	0.036111	-0.005624
E14000708	Garston and Halewood	12401	18	12156.8	21	12100	30	12030	50	11892	49	11901	60	11943.5	59	11935	53	171.682	0.104845	0.122319	0.174742	0.291236	0.285411	0.349483	0.343658	0.30871	0.186391	0.023299
E14000709	Gateshead	9979.5	2	9859	7	9940	20	9970	30	10114	35	10357	50	10552.5	51	10604	45	79.1049	0.025283	0.08849	0.252829	0.379243	0.44245	0.632072	0.644713	0.568865	0.35396	0.126414
E14000710	Gedling	13225.7	12	13225	14	13250	20	13280	40	13220	58	13382	59	13646	68	13902	74	105.175	0.114096	0.133112	0.19016	0.38032	0.551464	0.560972	0.646544	0.703592	0.266224	0.152128
E14000711	Gillingham and Rainham	13466.8	68	13600.6	84.5	13860	100	14040	100	14304	116	14476.5	129	14700	127	14853	127	107.153	0.634609	0.788595	0.933249	0.933249	1.08257	1.20389	1.18523	1.18523	0.29864	0.102657
E14000712	Gloucester	15869.6	128	16053.7	161	16290	180	16540	210	16773.5	248	17082	252	17637.5	274.417	17952	268	99.504	1.28638	1.61803	1.80897	2.11047	2.49236	2.53256	2.75785	2.69336	0.824088	0.200997
E14000713	Gosport	12270	1400	12262	1539.6	12380	1650	12400	1650	12484.5	1722	12467.5	1753	12547.5	1762	12544	1746	97.3438	14.382	15.8161	16.9502	16.9502	17.6899	18.0083	18.1008	17.9364	2.56822	0.246549
E14000714	Grantham and Stamford	14097.7	407	14079.5	429.8	14200	460	14300	550	14608	578.583	15034	619	15453	626.167	15612	601	1875.26	0.217037	0.229195	0.2453	0.293293	0.308535	0.330088	0.33391	0.320489	0.076256	0.011954
E14000715	Gravesham	14662.8	0	14707.7	6	14700	10	14830	10	15133.5	11	15413	11	15823.5	11	16122	11	269.392	0	0.022272	0.037121	0.037121	0.040833	0.040833	0.040833	0.040833	0.037121	0
E14000716	Great Grimsby	10181	12	10247	23	10350	30	10430	50	10558.5	64	10495.5	68	10537.5	71	10678	64	86.2789	0.139084	0.266577	0.347709	0.579516	0.74178	0.788141	0.822912	0.74178	0.440432	0
E14000717	Great Yarmouth	12563.9	19	12493	28	12480	30	12490	50	12597	57	12821	56.5833	12904.5	57.4167	12939	51	494.64	0.038412	0.056607	0.06065	0.101084	0.115235	0.114393	0.116078	0.103105	0.062672	-0.01213
E14000718	Greenwich and Woolwich	10736	42	11318	49	11630	70	12170	70	12846.5	68	13233.5	85.3333	13702	89	14303	92	48.8711	0.859404	1.00264	1.43234	1.43234	1.39142	1.74609	1.82112	1.88251	0.572936	0.491088
E14000719	Guildford	12020.2	11	12108.2	6	12290	10	12440	20	12417	18	12537.5	23	12707	29	12659	29	479.904	0.022921	0.012503	0.020838	0.041675	0.037508	0.047926	0.060429	0.060429	0.018754	0.022921
E14000720	Hackney North and Stoke Newington	12547	0	12836.6	0	13480	0	14080	2	14561.5	2	14801.5	5	15038.5	2	14868	2	23.4559	0	0	0	0.085267	0.085267	0.213166	0.085267	0.085267	0.085267	0
E14000721	Hackney South and Shoreditch	12543.2	0	13264.5	0	13860	2	14430	2	15166	2	15055	2	15866	2	15618	2	25.8029	0	0	0.077511	0.077511	0.077511	0.077511	0.077511	0.077511	0.077511	0
E14000722	Halesowen and Rowley Regis	11712	6	12782	7	12790	10	12790	10	12825	23	13007	26	13407.5	25	13888	24	80.1657	0.074845	0.087319	0.124742	0.124742	0.286906	0.324328	0.311854	0.29938	0.049897	0.012474
E14000723	Halifax	14290	14	14224.5	23	14250	30	14400	50	14639	49	14691	56	15186.5	62.5833	15266	66	159.368	0.087847	0.14432	0.188243	0.313739	0.307464	0.351388	0.392696	0.414135	0.225892	0.106671
E14000724	Haltemprice and Howden	13255.2	35	12866.6	46	11890	60	11540	70	11420	79	11450	89	11597	104	11489	101	1306.07	0.026798	0.03522	0.045939	0.053596	0.060487	0.068143	0.079628	0.077331	0.026798	0.016844
E14000725	Halton	14061.5	7	13896	9	14030	10	14040	30	14345	35	14143	46	14341.5	59	14416	64	174.052	0.040218	0.051709	0.057454	0.172362	0.201089	0.264289	0.338979	0.367706	0.132144	0.166617
E14000726	Hammersmith	9057.6	2	9445	0	9840	2	10250	0	11153	2	10987.5	3	11480.5	2	11381	6	29.5613	0.067656	0	0.067656	0	0.067656	0.101484	0.067656	0.202968	-0.067656	0.135312
E14000727	Hampstead and Kilburn	8871	6	9032.5	2	9250	10	9590	10	10461	5	10324.5	2	10830	2	10782	2	32.9472	0.18211	0.060703	0.303516	0.303516	0.151758	0.060703	0.060703	0.060703	0.121406	-0.091055
E14000728	Harborough	15515.5	10	15611.5	21	15680	20	15610	30	15776.5	27	15819.5	21	16142	26	16251	25	552.892	0.018087	0.037982	0.036173	0.05426	0.048834	0.037982	0.047025	0.045217	0.036173	-0.003617
E14000729	Harlow	12223.1	0	12547.7	0	12700	0	12970	2	13361	8	13600.5	7	13877.5	10	14135	12	207.822	0	0	0	0.009624	0.038495	0.033683	0.048118	0.057742	0.009624	0.019247
E14000730	Harrogate and Knaresborough	14012.3	195	14070.1	247	14050	240	14110	260	14274.5	245	14433	242	14517	270	14668	264	428.95	0.454598	0.575824	0.559505	0.606131	0.571162	0.564168	0.629444	0.615456	0.151533	0.044294
E14000731	Harrow East	12162	10	12624.5	10	13020	30	13530	30	14420.5	45	13880	45	14318	39	14633	30	61.4221	0.162808	0.162808	0.488423	0.488423	0.732635	0.732635	0.634951	0.488423	0.325616	-0.244212
E14000732	Harrow West	11766	0	11908.7	0	12020	2	12360	10	12652	10	12963.5	8	13081	11	13155	10	46.1995	0	0	0.04329	0.216452	0.216452	0.173162	0.238098	0.216452	0.216452	0
E14000733	Hartlepool	13320	21	13161	34	13140	50	13200	90	13198	103	13343	114	13466	124	13495	134	293.96	0.071438	0.115662	0.170091	0.306164	0.350388	0.387808	0.421826	0.455845	0.234726	0.105457
E14000734	Harwich and North Essex	10077.7	21	10113.3	18	10120	40	10280	60	10465	73	10555	78	10744	88	10920	78	1103.18	0.019036	0.016316	0.036259	0.054388	0.066172	0.070705	0.079769	0.070705	0.035352	0.004532
E14000735	Hastings and Rye	12455.7	6.5	12495.4	10	12600	10	12710	30	12710	37	12722.5	40	12642	47	12663	41	460.698	0.014109	0.021706	0.021706	0.065119	0.080313	0.086825	0.102019	0.088995	0.05101	0.008682
E14000736	Havant	12004.9	266	12021.5	271	12050	290	12020	310	12044.5	323	12172	314	12436	331	12491	341	178.531	1.48993	1.51794	1.62437	1.73639	1.80921	1.7588	1.85402	1.91003	0.246455	0.100823
E14000737	Hayes and Harlington	13903.5	8	14157.6	8	14730	10	15420	10	16089.5	18	16645	19	17380	10	17288	12	116.14	0.068883	0.068883	0.086103	0.086103	0.154986	0.163596	0.086103	0.103324	0.017221	-0.051662
E14000738	Hazel Grove	9322	8	9143	12	9260	30	9310	30	9587	35	9693	30	9793	32	9901	34	164.186	0.048725	0.073088	0.18272	0.18272	0.213173	0.18272	0.194901	0.207082	0.133994	-0.006091
E14000739	Hemel Hempstead	13158.6	2	13260.3	2	13500	10	13680	10	13957	11	14156	10	14493	14	14580	19	272.506	0.007339	0.007339	0.036696	0.036696	0.040366	0.036696	0.051375	0.069723	0.029357	0.029357
E14000740	Hemsworth	14912	12	14854	22	14840	30	14740	40	14942.5	55	15074.5	69	15282.5	72.5	15632	93	419.939	0.028576	0.052389	0.071439	0.095252	0.130972	0.16431	0.172644	0.221461	0.066676	0.090489
E14000741	Hendon	15728.7	2	15966.5	2	16190	2	16500	2	17018.5	7	17394.5	8	17702	6	17943	7	81.1903	0.024633	0.024633	0.024633	0.024633	0.086217	0.098534	0.0739	0.086217	0	0
E14000742	Henley	12481.9	367	12488	392	12670	430	12660	400	12830.5	388	12944	388	13338.5	412	13329	435	1777.24	0.2065	0.220567	0.241948	0.225068	0.218316	0.218316	0.23182	0.244762	0.018568	0.026446
E14000743	Hereford and South Herefordshire	12590.8	312	12600.1	360.72	12580	420	12610	480	12655	507	12849.5	582	12960	582	13212	647	1906.97	0.16361	0.189158	0.220244	0.251708	0.265866	0.305196	0.305196	0.339281	0.088098	0.073415
E14000744	Hertford and Stortford	17136.9	9	17294.5	13	17430	10	17640	20	18027	21	18189.5	24	18489	30	18528	27	409.363	0.021985	0.031757	0.024428	0.048856	0.051299	0.058628	0.073285	0.065956	0.026871	0.014657
E14000745	Hertsmere	13609.2	82	13869.1	80	14120	70	14480	80	14745.5	91	14905.5	100	15028.5	119	14993	94	262.845	0.311971	0.304362	0.266317	0.304362	0.346212	0.380452	0.452738	0.357625	-0.007609	0.011414
E14000746	Hexham	10158.5	63	10155.3	70	10140	80	10050	90	9988	96	9970	107	9904	102	9990	125	7427.79	0.008482	0.009424	0.01077	0.012117	0.012924	0.014405	0.013732	0.016829	0.003635	0.003904
E14000747	Heywood and Middleton	13347.7	14	13986	20	14150	30	14310	30	14557	37	14296	43	14751	45	15120	46	205.757	0.068041	0.097202	0.145803	0.145803	0.179824	0.208984	0.218704	0.223565	0.077762	0.043741
E14000748	High Peak	11777.5	20	11769	25	11720	30	11640	30	11509	37	11468	38	11459	44	11419	52	1516.38	0.013189	0.016487	0.019784	0.019784	0.0244	0.02506	0.029016	0.034292	0.006595	0.009892
E14000749	Hitchin and Harpenden	13235.2	12	13527	14	13950	10	14270	20	14666	18	14822.5	24	15059	24	15185	26	671.503	0.01787	0.020849	0.014892	0.029784	0.026806	0.035741	0.035741	0.038719	0.011914	0.011914
E14000751	Hornchurch and Upminster	15834.5	2	15777.5	6	15850	10	16480	10	16776	7	17106	12	17400	12	17640	13	149.05	0.013418	0.040255	0.067092	0.067092	0.046964	0.08051	0.08051	0.087219	0.053673	0.040255
E14000752	Hornsey and Wood Green	16697.2	2	17036.2	5	17360	10	17750	10	18275	7	18597.5	12	18821	8	19042	8	42.5837	0.046966	0.117416	0.234832	0.234832	0.164382	0.281798	0.187865	0.187865	0.187865	0.023483
E14000753	Horsham	12799.1	65	12875.2	49	13010	30	13310	30	13519	21	13874.5	30	14104.5	36	14152	35	871.042	0.074623	0.056254	0.034442	0.034442	0.024109	0.034442	0.04133	0.040182	-0.040182	0.016073
E14000754	Houghton and Sunderland South	9695.1	18	9635.6	39	9610	40	9690	50	9573.5	63	10313.5	70	10352.5	80	10352	94	200.972	0.089565	0.194057	0.199033	0.248791	0.313477	0.348308	0.398066	0.467727	0.159226	0.154251
E14000755	Hove	11696.2	0	11752	2	11950	2	12130	2	12554	2	12748.5	7	13407	7	13427	8	60.4386	0	0.033091	0.033091	0.033091	0.033091	0.11582	0.11582	0.132366	0.033091	0.099274
E14000756	Huddersfield	10311.8	19	10908	25	10490	30	10630	30	10824	28	10984	31	11787	25	12112	26	131.541	0.144441	0.190054	0.228065	0.228065	0.212861	0.235667	0.190054	0.197657	0.083624	-0.015204
E14000757	Huntingdon	14628.5	255	14733	291	14810	300	14970	300	15086.5	274	15346	293.583	15715	302.667	15802	302	893.867	0.285277	0.325552	0.33562	0.33562	0.306533	0.328442	0.338604	0.337858	0.050343	0.031325
E14000758	Hyndburn	14587.6	17	14497	27	14500	40	14510	60	14525.5	69	14594.5	71	14638.5	74	14750	75	257.864	0.065926	0.104706	0.15512	0.23268	0.267582	0.275338	0.286972	0.29085	0.166754	0.023268
E14000759	Ilford North	17246.8	0	17454.5	0	17580	2	17730	2	18389.5	2	18682.5	4	19070	7	19111	2	75.0062	0	0	0.026664	0.026664	0.026664	0.053329	0.093326	0.026664	0.026664	0
E14000760	Ilford South	17832.5	2	18454	2	19260	2	20050	2	21314	2	21793.5	2	22661	2	22876	2	40.6127	0.049246	0.049246	0.049246	0.049246	0.049246	0.049246	0.049246	0.049246	0	0
E14000761	Ipswich	14353	31	14775.4	82	15070	100	15150	120	15518	121	15687	132	15932	132	16129	139	85.2643	0.363575	0.961715	1.17282	1.40739	1.41912	1.54813	1.54813	1.63023	1.04381	0.211108
E14000762	Isle of Wight	16407.5	28	16228	52	15920	60	15700	100	15726.5	110	15521.5	116.583	15647	128.167	15492	140	982.98	0.028485	0.0529	0.061039	0.101731	0.111905	0.118602	0.130386	0.142424	0.073247	0.030519
E14000763	Islington North	10960	0	10883	0	10850	0	10920	2	11242	2	11336.5	2	11533	2	11410	2	19.0573	0	0	0	0.104947	0.104947	0.104947	0.104947	0.104947	0.104947	0
E14000764	Islington South and Finsbury	9498.6	2	9742	2	9690	2	9820	2	9879	2	10079	2	10220	0	10143	2	19.3328	0.103451	0.103451	0.103451	0.103451	0.103451	0.103451	0	0.103451	0	0
E14000765	Jarrow	11016.5	19	10879.5	39	10790	50	10740	80	10748	86	10806	99	11036	104	11125	109	147.24	0.129041	0.264874	0.339582	0.543331	0.584081	0.672372	0.70633	0.740288	0.41429	0.156208
E14000766	Keighley	11863.6	10	11967.5	16	12030	20	12170	20	12298.5	22	12379	21	12392	17	12507	18	473.218	0.021132	0.033811	0.042264	0.042264	0.04649	0.044377	0.035924	0.038037	0.021132	-0.008453
E14000767	Kenilworth and Southam	9704.8	63	9835.4	60	9990	70	10020	80	10141	82	10411.5	93	10545	81	10670	62	1655.35	0.038058	0.036246	0.042287	0.048328	0.049536	0.056181	0.048932	0.037454	0.01027	-0.012082
E14000768	Kensington	7094.5	6	7124.6	2	7120	2	7150	10	7552.5	7	7501.5	6	7883.5	10	7901	7	23.126	0.259449	0.086483	0.086483	0.432414	0.30269	0.259449	0.432414	0.30269	0.172966	0
E14000769	Kettering	13350.5	17	13604.5	27	13800	30	13910	50	14301.5	49.5	14614.5	53	15013.5	54	15283	62	627.369	0.027097	0.043037	0.047819	0.079698	0.078901	0.08448	0.086074	0.098825	0.052601	0.019924
E14000770	Kingston and Surbiton	13045	2	13332.8	2	13660	10	13930	10	14191	5	14194.5	5	14414.5	5	14513	2	72.7456	0.027493	0.027493	0.137465	0.137465	0.068733	0.068733	0.068733	0.027493	0.109972	-0.04124
E14000771	Kingston upon Hull East	12884.6	13	12806.9	17	12850	50	13130	70	13319.5	80	13523	95	13789.5	98	13841	94	93.7482	0.138669	0.181337	0.533344	0.746681	0.85335	1.01335	1.04535	1.00269	0.608012	0.149336
E14000772	Kingston upon Hull North	11011	18	11264	22	12000	30	12340	60	12849	61	13360.5	65	13875	77	14157	100	71.2522	0.252624	0.308762	0.42104	0.842079	0.856114	0.912252	1.08067	1.40346	0.589455	0.547351
E14000773	Kingston upon Hull West and Hessle	8801.4	5	8825.4	15	9220	20	9600	30	9676.5	38	9891	45	10502.5	52	10734	60	87.9936	0.056822	0.170467	0.227289	0.340934	0.43185	0.511401	0.590952	0.681868	0.284112	0.250018
E14000774	Kingswood	12425	53	12313	72	12370	80	12370	110	12492	118	12357.5	119	12626.5	125.167	12561	116	111.005	0.477457	0.648621	0.72069	0.990948	1.06302	1.07203	1.12758	1.045	0.513491	-0.018017
E14000775	Knowsley	13809.6	6	13318.4	13	12960	20	12660	20	12478.5	24	12490	25	12543	37	12772	44	160.253	0.037441	0.081122	0.124803	0.124803	0.149763	0.156004	0.230885	0.274566	0.087362	0.124803
E14000776	Lancaster and Fleetwood	11175.7	25	11091	32	11170	40	11150	50	11300.5	60	11492	77	11652.5	88	11761	91	1417.48	0.017637	0.022575	0.028219	0.035274	0.042329	0.054322	0.062082	0.064198	0.017637	0.02187
E14000777	Leeds Central	13101.6	7	13372.5	7	13790	10	14490	10	15261	25	15933.5	27.5833	17528	28.5833	17819	26	103.006	0.067957	0.067957	0.097081	0.097081	0.242704	0.267783	0.277491	0.252412	0.029124	0.009708
E14000778	Leeds East	12697.6	8	12929	13	13210	20	13500	20	13951	27	14149	31	14697	29	14905	32	119.131	0.067153	0.109124	0.167883	0.167883	0.226642	0.260219	0.24343	0.268613	0.10073	0.041971
E14000779	Leeds North East	12433	5	12514	9	12800	10	13140	20	13698.5	23	14023	20	14413	22	14890	19	113.848	0.043918	0.079053	0.087837	0.175674	0.202025	0.175674	0.193241	0.16689	0.131755	-0.035135
E14000780	Leeds North West	7757.48	6	7735	6	7690	2	7600	10	7660	14	7755.5	13	7975.5	13	8193	14	179.208	0.033481	0.033481	0.01116	0.055801	0.078121	0.072541	0.072541	0.078121	0.02232	0
E14000781	Leeds West	10373	9	10562	12	10640	10	11080	20	11488.5	20	11864	23	12253.5	23	12450	23	91.166	0.098721	0.131628	0.10969	0.21938	0.21938	0.252287	0.252287	0.252287	0.120659	0.032907
E14000782	Leicester East	16354.5	2	16577.6	5	16890	10	17500	10	18118	7	18865	9	19596	9	20110	11	63.2088	0.031641	0.079103	0.158206	0.158206	0.110744	0.142385	0.142385	0.174026	0.126565	0.063282
E14000783	Leicester South	14439.9	2	14736	2	14770	2	14980	10	15309	6	15550	6	16032	2	16268	2	57.3769	0.034857	0.034857	0.034857	0.174286	0.104572	0.104572	0.034857	0.034857	0.139429	-0.069715
E14000784	Leicester West	12645	2	12696	2	13020	2	13370	2	14125	9	14877	11	15267	9	15755	14	78.318	0.025537	0.025537	0.025537	0.025537	0.114916	0.140453	0.114916	0.178758	0	0.063842
E14000785	Leigh	14159	14	14077	30	14030	40	14030	60	14041	58	14406	62.5833	14580	72	14801	69	193.066	0.072514	0.155387	0.207183	0.310775	0.300416	0.324156	0.37293	0.357391	0.238261	0.056975
E14000786	Lewes	9907	2	9964	8	10010	10	9990	10	10225	13	10187	17	10341.8	20	10349	17	936.53	0.002136	0.008542	0.010678	0.010678	0.013881	0.018152	0.021355	0.018152	0.008542	0.004271
E14000787	Lewisham East	11811	2	12240.5	2	12570	2	13050	0	13227	2	13471	2	13504	2	13473	2	37.9721	0.05267	0.05267	0.05267	0	0.05267	0.05267	0.05267	0.05267	-0.05267	0
E14000788	Lewisham West and Penge	13310	0	13349	0	13080	0	13280	2	13510.5	2	13755	2	13753.5	6	13605	7	40.7444	0	0	0	0.049087	0.049087	0.049087	0.14726	0.171803	0.049087	0.122716
E14000790	Leyton and Wanstead	12395.1	5	12681.5	5	12870	2	13010	10	13129.5	6	13253	6	13336	5	13357	2	39.6342	0.126154	0.126154	0.050461	0.252307	0.151384	0.151384	0.126154	0.050461	0.126154	-0.100923
E14000791	Lichfield	12956	56	12978	63	13010	60	12980	100	13088	125	13287	145	13491.5	147	13689	168	897.762	0.062377	0.070174	0.066833	0.111388	0.139235	0.161513	0.16374	0.187132	0.049011	0.047897
E14000792	Lincoln	11985.4	509.5	12208.5	579	12490	610	12570	640	12890.5	693.917	13081.5	728	13434.5	742.833	13487	738	178.045	2.86163	3.25198	3.42609	3.59459	3.89742	4.08885	4.17216	4.14501	0.732959	0.247596
E14000797	Loughborough	11900	13	11957.6	31	12050	40	12240	30	12398	35	12612	48	12913	44	12879	57	356.409	0.036475	0.086979	0.112231	0.084173	0.098202	0.134677	0.123454	0.159929	0.047698	0.061727
E14000798	Louth and Horncastle	11986.7	523.4	11679	542	11570	540	11520	580	11409.5	567	11373	568	11565.5	575	11773	574	3921.04	0.133485	0.138229	0.137719	0.14792	0.144605	0.14486	0.146645	0.14639	0.014435	0.001785
E14000799	Ludlow	10020.6	6	9849.78	12	9780	20	9610	30	9429	47	9367	51	9354	51	9431	53	4188.6	0.001432	0.002865	0.004775	0.007162	0.011221	0.012176	0.012176	0.012653	0.00573	0.001432
E14000800	Luton North	18430	2	19079	2	19480	10	19730	10	20006	11	20380	9	20343	8	20361	8	49.3173	0.040554	0.040554	0.202769	0.202769	0.223046	0.182492	0.162215	0.162215	0.162215	-0.060831
E14000801	Luton South	15023.7	6.6	15229.5	2	15590	2	16000	10	16634.5	7	17146.5	12	17877	13	17990	14	146.22	0.045137	0.013678	0.013678	0.06839	0.047873	0.082068	0.088907	0.095746	0.023253	0.047873
E14000802	Macclesfield	11337	7	11305.7	7	11410	10	11410	10	11379	17	11463.5	20	11669.5	29	11813	30	842.566	0.008308	0.008308	0.011869	0.011869	0.020176	0.023737	0.034419	0.035606	0.003561	0.015429
E14000803	Maidenhead	13596.1	28	13811.3	37	14090	40	14210	40	14727	42.5833	14818.5	46.1667	15372	51	15505	53	472.997	0.059197	0.078225	0.084567	0.084567	0.090029	0.097605	0.107823	0.112051	0.02537	0.022023
E14000804	Maidstone and The Weald	16036.4	85	16079.5	119	16110	160	16140	230	16339.5	250	16559	267	17059	273.583	17398	256	568.155	0.149607	0.20945	0.281614	0.404819	0.440021	0.469943	0.48153	0.450582	0.255212	0.010561
E14000805	Makerfield	14177	25	14254.3	35	14450	40	14640	60	14897	70	14996	83	15094	78	15100	81	150.319	0.166313	0.232838	0.2661	0.399151	0.465676	0.552158	0.518896	0.538853	0.232838	0.073178
E14000806	Maldon	11426.7	0	11317.5	2	11250	10	11120	10	11087	12	11087	13	11198.5	15	11284	15	1124.62	0	0.001778	0.008892	0.008892	0.01067	0.011559	0.013338	0.013338	0.008892	0.002668
E14000807	Manchester Central	12420.2	2	11883	2	12910	2	13720	10	14995.5	15	15385.5	19	16309	14.5833	16617	17	79.2858	0.025225	0.025225	0.025225	0.126126	0.189189	0.239639	0.183934	0.214414	0.100901	0.025225
E14000810	Mansfield	14527.6	26.6	14311.6	42	14300	60	14240	90	14557.5	107	14963	117	15284	135	15492	153	213.298	0.124708	0.196908	0.281297	0.421945	0.501646	0.548529	0.632918	0.717307	0.297237	0.215661
E14000811	Meon Valley	9311.9	159	9284	186	9340	210	9260	230	9326	239	9437.5	263	9625.5	273	9814	257	1013.46	0.156889	0.18353	0.207212	0.226946	0.235827	0.259508	0.269375	0.253588	0.070057	0.017761
E14000812	Meriden	16989.1	7	17097	13	17260	20	17510	30	17662	34	17929.5	42.5833	18336.5	43	18485	40	390.547	0.017924	0.033287	0.05121	0.076815	0.087057	0.109035	0.110102	0.10242	0.058892	0.015363
E14000813	Mid Bedfordshire	14629.5	180	14840.4	219	15180	220	15410	250	15509	258	15857	251	16283	287	16302	303	1207.54	0.149064	0.181361	0.182189	0.207033	0.213658	0.207861	0.237674	0.250924	0.057969	0.037266
E14000814	Mid Derbyshire	10307.5	9	10241.9	17	10320	30	10240	30	10411.5	38	10526	43	10726	48	10744	50	253.838	0.035456	0.066972	0.118186	0.118186	0.149702	0.169399	0.189097	0.196976	0.08273	0.047274
E14000815	Mid Dorset and North Poole	12772.7	139	12685.2	240	12520	270	12490	340	12346.5	366	12377	363	12413.5	374	12500	370	450.167	0.308775	0.533136	0.599778	0.755276	0.813032	0.806368	0.830803	0.821918	0.446501	0.008886
E14000816	Mid Norfolk	13731.7	352	13727.6	349	13810	390	13780	400	13930	395	14013	470	14099	395	14141	356	2062.11	0.170699	0.169244	0.189127	0.193976	0.191551	0.227922	0.191551	0.172639	0.023277	-0.018913
E14000817	Mid Sussex	14879.4	2	14991.6	2	15110	10	15310	10	15445	16	15700.5	14	15856	22	16059	24	475.121	0.004209	0.004209	0.021047	0.021047	0.033676	0.029466	0.046304	0.050513	0.016838	0.016838
E14000818	Mid Worcestershire	10592	13	10520.4	21	10470	30	10440	30	10531.5	43	10590	51	10792.5	58	10777	70	1172.04	0.011092	0.017917	0.025596	0.025596	0.036688	0.043514	0.049486	0.059725	0.014505	0.023037
E14000819	Middlesbrough	14897.6	33	14754	39	14780	40	14760	50	14792.5	57	15200	66	15397.5	78	15733	75	88.5455	0.37269	0.440451	0.451745	0.564681	0.643737	0.745379	0.880903	0.847022	0.191992	0.203285
E14000820	Middlesbrough South and East Cleveland	10959	38	10896.5	53	11040	70	11040	90	11222	112	11336	119	11511.5	126	11648	143	592.646	0.064119	0.089429	0.118114	0.151861	0.188983	0.200794	0.212606	0.241291	0.087742	0.052308
E14000821	Milton Keynes North	15645	6	15993	15	16380	20	16950	20	17541	34	18032	43	18564.5	40	18775	38	605.721	0.009906	0.024764	0.033019	0.033019	0.056131	0.07099	0.066037	0.062735	0.023113	0.006604
E14000822	Milton Keynes South	20304.6	7	20665.5	14	21020	20	21560	30	21936	43	22654	47	23226.5	56	23449	60	210.877	0.033195	0.06639	0.094842	0.142263	0.203911	0.222879	0.265558	0.284527	0.109069	0.080616
E14000823	Mitcham and Morden	10489.3	2	10957	9	11190	10	11370	10	11642	16	11755.5	16	11785	17	11753	19	42.2109	0.047381	0.213215	0.236906	0.236906	0.379049	0.379049	0.40274	0.450121	0.189525	0.071072
E14000824	Mole Valley	10043	12	9988.3	19	10060	20	9950	20	9770	25	9609.5	28	9567	21	9526	26	941.145	0.01275	0.020188	0.021251	0.021251	0.026563	0.029751	0.022313	0.027626	0.0085	0.001063
E14000825	Morecambe and Lunesdale	10387	9	10354	13	10400	30	10300	40	10320	44	10401	46	10489.5	51	10537	59	934.769	0.009628	0.013907	0.032093	0.042791	0.04707	0.04921	0.054559	0.063117	0.033163	0.016047
E14000826	Morley and Outwood	14138	13	14299	22	14440	30	14610	40	15189	46.5833	15435.5	56	15520.5	62	15800	62	197.325	0.065881	0.111491	0.152033	0.202711	0.236074	0.283795	0.314202	0.314202	0.13683	0.078128
E14000827	New Forest East	11026.7	240.5	10994.2	287	10990	320	10950	360	10950.5	366	10929.5	378.5	10971	391	11023	387	1043.46	0.230484	0.275047	0.306673	0.345007	0.350757	0.362737	0.374716	0.370883	0.114523	0.020125
E14000828	New Forest West	9275.08	24	9238.4	28.76	9260	50	9290	50	9302.5	56	9377	69	9378.5	68	9458	82	907.328	0.026451	0.031697	0.055107	0.055107	0.06172	0.076048	0.074945	0.090375	0.028656	0.028656
E14000829	Newark	12604.9	59.6	12616.3	80	12750	90	13000	110	13127.5	140	13336.5	156	13566	153.083	13663	155	1946.5	0.030619	0.041099	0.046237	0.056512	0.071924	0.080144	0.078645	0.07963	0.025893	0.007706
E14000830	Newbury	13457.1	109	13472	118	13680	120	13890	140	14072.5	126	14245.5	155	14440.5	162	14556	166	1536.07	0.07096	0.076819	0.078121	0.091142	0.082027	0.100907	0.105464	0.108068	0.020181	0.02604
E14000831	Newcastle upon Tyne Central	11933.6	5	12313	8	12070	20	12330	30	12979.5	30.5833	13167.5	45	13509.5	41	13669	51	72.3483	0.06911	0.110576	0.27644	0.414661	0.422724	0.621991	0.566703	0.704923	0.345551	0.2822
E14000832	Newcastle upon Tyne East	9065.9	9	9098.5	17	9220	10	9370	30	9545	23	9752	28	9998	24	10204	22	61.6578	0.145967	0.275715	0.162186	0.486557	0.373027	0.45412	0.389245	0.356808	0.34059	-0.016219
E14000833	Newcastle upon Tyne North	10070.4	51	10118	60	10340	70	10400	100	10479.5	93	10780.5	117	10893.5	111	11045	105	215.537	0.236619	0.278375	0.324771	0.463958	0.431481	0.542831	0.514993	0.487156	0.227339	0.055675
E14000834	Newcastle-under-Lyme	11008.5	24	11087	32	11180	30	11230	50	11217.5	48	11377	57	11475	55	11515	54	224.073	0.107108	0.142811	0.133885	0.223142	0.214216	0.254382	0.245456	0.240993	0.116034	0.026777
E14000835	Newton Abbot	10520.6	51	10368.5	56	10350	70	10210	90	10329	101	10363	111.583	10585	118.583	10672	133	517.983	0.098459	0.108112	0.13514	0.173751	0.194987	0.215419	0.228933	0.256765	0.075292	0.061778
E14000837	North Cornwall	10893.7	99	10947.4	117	11070	130	11190	160	11282.5	149	11372	145	11550	145	11760	144	3003.56	0.032961	0.038954	0.043282	0.05327	0.049608	0.048276	0.048276	0.047943	0.020309	-0.001665
E14000838	North Devon	12630.9	228	12593	270	12550	310	12560	360	12643	348	12849	358	13108	369	13143	397	2797.6	0.081499	0.096511	0.110809	0.128682	0.124393	0.127967	0.131899	0.141908	0.047183	0.017515
E14000839	North Dorset	11492	502	11497.3	528	11560	580	11490	610	11611.5	600	11750	645	11849	606	11966	609	2213.24	0.226816	0.238564	0.262059	0.275614	0.271095	0.291428	0.273806	0.275162	0.048797	0.004066
E14000840	North Durham	10724	19	10634	33	10470	50	10380	60	10414	81	10548	94	10616	106	10694	96	314.162	0.060478	0.105041	0.159154	0.190984	0.257829	0.299209	0.337405	0.305575	0.130506	0.047746
E14000841	North East Bedfordshire	14568.7	157	14785.1	147	15030	170	15170	170	15354	150	15742.5	146	15935.5	158	16880	155	1441.86	0.108888	0.101952	0.117904	0.117904	0.104033	0.101258	0.109581	0.1075	0.009016	0.003468
E14000842	North East Cambridgeshire	12814.5	50	12819	61	12790	80	12990	120	13018	132	13264.5	148	13506	151.583	13528	160	1958.15	0.025534	0.031152	0.040855	0.061282	0.06741	0.075581	0.077411	0.08171	0.035748	0.014299
E14000843	North East Derbyshire	12302.5	34	12106.2	46	12000	50	11860	60	11929	57	11949	58	11991	77	12006	78	636.754	0.053396	0.072241	0.078523	0.094228	0.089517	0.091087	0.120926	0.122496	0.040832	0.03298
E14000844	North East Hampshire	13076.1	542	13219.5	570	13410	620	13420	640	13560	639	13726	703	13937.5	697	13915	671	1024.36	0.529112	0.556446	0.605257	0.624781	0.623805	0.686283	0.680426	0.655044	0.09567	0.031239
E14000845	North East Hertfordshire	12432	8	12470	14	12460	20	12610	20	12713	33	12780	30	12789	26	12746	25	1319.77	0.006062	0.010608	0.015154	0.015154	0.025004	0.022731	0.0197	0.018943	0.009092	-0.006062
E14000846	North East Somerset	12439.7	32	12517.6	44	12480	50	12440	60	12606.5	63.1667	12811	67.5833	13002	66	13208	62	826.322	0.038726	0.053248	0.060509	0.072611	0.076443	0.081788	0.079872	0.075031	0.033885	-0.001412
E14000847	North Herefordshire	8951.8	170.6	8969.8	202	9060	260	9090	290	9068	304	9090	319	9142	323	9267	368	3866.26	0.044125	0.052247	0.067248	0.075008	0.078629	0.082509	0.083543	0.095182	0.030883	0.016553
E14000848	North Norfolk	8376.4	19	8374.2	27	8380	30	8400	50	8359	49	8446	46	8545	42	8540	53	2076.39	0.009151	0.013003	0.014448	0.02408	0.023599	0.022154	0.020227	0.025525	0.01493	0.001926
E14000849	North Shropshire	12134	290	12125.4	355	12080	370	11970	360	11960	381	12030.5	434	12103	428	12330	444	2564.05	0.113102	0.138453	0.144303	0.140403	0.148593	0.169264	0.166924	0.173164	0.027301	0.024571
E14000850	North Somerset	12686.6	36	12745	51	12800	70	12810	70	12965	72	13053	86	13290	84	13457	95	596.253	0.060377	0.085534	0.1174	0.1174	0.120754	0.144234	0.14088	0.159328	0.057023	0.038574
E14000851	North Swindon	14219.5	101	14547.6	139	14880	170	15120	220	15344	292	15417.5	312	15785.5	334.5	15867	354	275.633	0.366429	0.504293	0.616761	0.798161	1.05938	1.13194	1.21357	1.28431	0.431733	0.224936
E14000852	North Thanet	10692	15	10777.9	26	10830	30	10980	60	11018	63	11227	68	11280	74	11155	67	364.62	0.041139	0.071307	0.082277	0.164555	0.172783	0.186496	0.202951	0.183753	0.123416	0.01097
E14000853	North Tyneside	11690.6	76	11890	92	11930	100	11920	110	12060	108	12139.5	125	12258	129	12427	132	138.001	0.550722	0.666664	0.724635	0.797098	0.782605	0.905793	0.934779	0.956518	0.246376	0.173912
E14000854	North Warwickshire	12180.6	26	12086.5	30	12050	40	12000	50	12163	48	12459.5	63	12856	68.5	13222	75	720.01	0.036111	0.041666	0.055555	0.069443	0.066666	0.087499	0.095138	0.104165	0.033333	0.037499
E14000855	North West Cambridgeshire	17270.5	488	17532.8	470	17970	500	18320	550	18989	576.833	19154	564	19343.5	552.667	19512	533	2007.68	0.243067	0.234101	0.249044	0.273948	0.287314	0.280921	0.275276	0.265481	0.030881	-0.021833
E14000856	North West Durham	10128	31	10245	55	10340	70	10380	100	10446	120	10552.5	125	10679.5	122	10820	129	2104.2	0.014732	0.026138	0.033267	0.047524	0.057029	0.059405	0.057979	0.061306	0.032792	0.004277
E14000857	North West Hampshire	12547.3	362	12613.9	426	12750	510	12820	600	13072	654	13210	690	13585	719.417	13831	726	1504.7	0.240579	0.283112	0.338937	0.398749	0.434637	0.458562	0.478112	0.482487	0.158171	0.04785
E14000858	North West Leicestershire	11894.6	15	11926	17	12090	30	12220	60	12317	76	12486	92	12613	98	12879	106	761.856	0.019689	0.022314	0.039378	0.078755	0.099756	0.120758	0.128633	0.139134	0.059066	0.039378
E14000859	North West Norfolk	11121.8	74.5	10991	80	11170	90	11270	110	11363	104	11536	109	11650	118	11800	120	2351.12	0.031687	0.034026	0.03828	0.046786	0.044234	0.046361	0.050189	0.051039	0.015099	0.006805
E14000860	North Wiltshire	11712.1	914.8	11606.5	892	11620	880	11570	910	11642	895	11947	1037.33	12246.5	1117	12389	1118	1844.72	0.495903	0.483543	0.477038	0.493301	0.485169	0.562327	0.605513	0.606055	-0.002602	0.120886
E14000861	Northampton North	14343.3	2	14470.5	2	14690	2	14830	10	15128	14	15362	22	15610	26	15691	23	59.6209	0.033545	0.033545	0.033545	0.167726	0.234817	0.368998	0.436089	0.385771	0.134181	0.150954
E14000862	Northampton South	8403.68	0	8772	8	9110	10	9580	20	10063.5	28.5	10637	33	11290.5	31	11366	38	87.8142	0	0.091101	0.113877	0.227754	0.324549	0.375794	0.353018	0.432732	0.227754	0.108183
E14000863	Norwich North	11164.9	34	11179	42	11380	50	11610	70	11638.5	65	11749	71.5833	11976.5	67	12059	72	98.1122	0.346542	0.428081	0.509621	0.713469	0.662507	0.729607	0.682892	0.733854	0.366927	0.071347
E14000864	Norwich South	9605.96	6	10113	12	10330	10	10580	20	11194	20.3333	11408	31.5833	11520.5	26.9167	11514	26	82.1497	0.073037	0.146075	0.121729	0.243458	0.247516	0.384461	0.327654	0.316495	0.170421	0.06898
E14000865	Nottingham East	9549	2	9719.6	2	10010	2	10360	2	10898.5	6	11215.5	6	11719	12	11860	12	51.511	0.038827	0.038827	0.038827	0.038827	0.11648	0.11648	0.23296	0.23296	0	0.11648
E14000866	Nottingham North	12738	2	13134.1	14	13490	20	13820	30	14135	40	14637.5	35	15035.5	33	15467	37	64.3541	0.031078	0.217546	0.310781	0.466171	0.621561	0.543866	0.512788	0.574944	0.435093	-0.046617
E14000867	Nottingham South	10467	8	10472.5	8	10590	10	10840	20	11315.5	16.8333	11575	17	11983	17	12176	21	89.5744	0.089311	0.089311	0.111639	0.223278	0.187926	0.189786	0.189786	0.234442	0.133967	0.046516
E14000868	Nuneaton	12805.5	38	12828.5	74	12890	90	12810	110	12967.5	131	13072	123	13261	114	13348	115	224.079	0.169583	0.33024	0.401643	0.490898	0.584614	0.548913	0.508748	0.513211	0.321315	-0.071403
E14000869	Old Bexley and Sidcup	12570	6	12726.7	2	12860	10	12920	10	13106	7	13176.5	5	13359.5	5	13410	2	63.0543	0.095156	0.031719	0.158593	0.158593	0.111015	0.079297	0.079297	0.031719	0.063437	-0.079297
E14000870	Oldham East and Saddleworth	15537.5	2	15667	9	15760	10	15940	20	16105	28	16546.5	30	16648	32	16735	33	296.557	0.006744	0.030348	0.03372	0.067441	0.094417	0.101161	0.107905	0.111277	0.060697	0.01686
E14000871	Oldham West and Royton	17817	16	16551	20	17940	20	18160	30	18585.5	25.5833	19386.2	32	19751.3	32	20102	37	87.1434	0.183605	0.229507	0.229507	0.34426	0.293577	0.367211	0.367211	0.424587	0.160655	0.13101
E14000872	Orpington	12271	19	12335	13	12400	10	12460	20	12588	8	12660	7	12696.5	14	12853	11	201.603	0.094245	0.064483	0.049602	0.099205	0.039682	0.034722	0.069443	0.054563	0.00496	0.014881
E14000873	Oxford East	11081.5	6	11323.5	9	11500	10	11760	20	12087	22.1667	12255	19	12534.5	19	12567	21	79.7618	0.075224	0.112836	0.125373	0.250747	0.277911	0.238209	0.238209	0.263284	0.175523	-0.014627
E14000874	Oxford West and Abingdon	11974.1	298	12019.8	295	12200	340	12190	320	12364	345	12490	376	12528.5	357	12527	323	335.611	0.887932	0.878993	1.01308	0.953484	1.02798	1.12034	1.06373	0.962423	0.065552	-0.065552
E14000875	Pendle	11957	13	12038.5	18	12280	20	12480	20	12759	34	13090.5	33	13406	30	13583	25	486.542	0.026719	0.036996	0.041106	0.041106	0.069881	0.067826	0.06166	0.051383	0.014387	-0.018498
E14000876	Penistone and Stocksbridge	11704.5	23	11769	35	10480	40	12680	50	12786.5	66	12878	72	12901	83.5	12920	95	742.072	0.030994	0.047165	0.053903	0.067379	0.08894	0.097026	0.112523	0.12802	0.036385	0.03908
E14000877	Penrith and The Border	11121	38	10955	47	10870	50	10670	80	10682	78	10662.5	98	10683.5	95	10765	95	9378.77	0.004052	0.005011	0.005331	0.00853	0.008317	0.010449	0.010129	0.010129	0.004478	0.001813
E14000878	Peterborough	16935.3	39	17512.7	43	18110	50	18510	60	19070	65	19479	79.1667	20357.5	91	20695	75	474.412	0.082207	0.090639	0.105394	0.126472	0.137012	0.166873	0.191816	0.15809	0.044265	0.021079
E14000881	Poole	8957.5	136	9024.28	151	9320	180	9540	200	9805	207.583	9876	221.583	10026	215	9799	213	102.028	1.33296	1.47998	1.76422	1.96024	2.03456	2.17178	2.10726	2.08765	0.627276	0.05309
E14000882	Poplar and Limehouse	15222.7	2	15478	0	15920	0	16220	2	16770	2	17736	4	18222.5	2	18640	2	31.9866	0.062526	0	0	0.062526	0.062526	0.125052	0.062526	0.062526	0	0
E14000883	Portsmouth North	13589.9	408.48	13676	477	13830	550	13910	570	14138	587	14404	593	14829	590.917	14918	621	108.217	3.77465	4.40783	5.0824	5.26721	5.42431	5.47975	5.4605	5.73849	1.49256	0.314185
E14000884	Portsmouth South	9306.2	212	9285	237	9410	230	9610	260	9782	269	9920	271	10009.5	263	10370	284	42.5221	4.98564	5.57357	5.40895	6.11447	6.32613	6.37316	6.18502	6.67888	1.12882	0.352758
E14000885	Preston	8084	5	8454.9	8	8610	10	8860	10	9260.5	19	9540	28	9946.5	23	10036	29	77.0862	0.064862	0.10378	0.129725	0.129725	0.246477	0.36323	0.298367	0.376202	0.064862	0.129725
E14000886	Pudsey	14851	27	14980	16	15100	20	15340	30	15557.5	27	15804	31	16153.5	34	16459	32	155.994	0.173084	0.102568	0.12821	0.192316	0.173084	0.198726	0.217958	0.205137	0.019232	0.032053
E14000887	Putney	8113.2	16	8508.8	31	8440	30	8470	30	8709.5	28	8451.17	29	8731.5	38	8883	33	33.4746	0.477974	0.926074	0.896201	0.896201	0.836454	0.866327	1.13519	0.985821	0.418227	0.149367
E14000888	Rayleigh and Wickford	15373	2	15499.6	2	15440	10	15440	2	15441	8	15409	14	15407	19	15381	19	307.77	0.006498	0.006498	0.032492	0.006498	0.025993	0.045488	0.061734	0.061734	0	0.035741
E14000889	Reading East	10341.4	2	10628.3	9	10950	10	11160	20	11823	21.5833	12087	24.5833	12856	25.5833	13194	21	70.9637	0.028183	0.126825	0.140917	0.281834	0.304146	0.346421	0.360513	0.295926	0.253651	-0.00822
E14000890	Reading West	14593.4	8	14736.6	15	15030	30	15190	30	15563.5	34	15676.5	33	15869.5	33	15789	35	130.871	0.061129	0.114617	0.229234	0.229234	0.259798	0.252157	0.252157	0.267439	0.168105	0.007641
E14000891	Redcar	13280.5	64	13110.5	81	13010	100	12850	110	13000.5	111	13078.5	128.5	13270	140	13384	136	234.628	0.272773	0.345228	0.426207	0.468828	0.47309	0.547676	0.59669	0.579642	0.196055	0.106552
E14000892	Redditch	10816	13	10867	21	10830	30	10860	30	10976.5	40	11164	40	11370.5	42	11444	48	396.166	0.032815	0.053008	0.075726	0.075726	0.100968	0.100968	0.106016	0.121161	0.042911	0.020194
E14000893	Reigate	11409.5	165	11513.7	150	11710	140	12020	140	12282	137	12507	126	12906.5	131	13077	133	285.246	0.578447	0.525861	0.490804	0.490804	0.480286	0.441723	0.459252	0.466263	-0.087644	-0.014023
E14000894	Ribble Valley	14183.4	21	14288.2	18	14350	30	14320	50	14354	61	14334	74	14461	91	14610	92	1820.28	0.011537	0.009889	0.016481	0.027468	0.033511	0.040653	0.049992	0.050542	0.015932	0.01703
E14000895	Richmond (Yorks)	13156.9	1840	13005.3	1863.3	12900	1990	12590	1990	12285	1904	12439	2210	12383	2234	12291	2266	6114.11	0.300943	0.304754	0.325477	0.325477	0.311411	0.361459	0.365384	0.370618	0.024533	0.059207
E14000896	Richmond Park	12387.4	78	12632.9	77	13040	80	13570	90	14302	105	14694.5	90	15574.5	90	15835	89	98.2039	0.794266	0.784083	0.814632	0.916461	1.0692	0.916461	0.916461	0.906278	0.122195	-0.162926
E14000897	Rochdale	17023.4	13	16546	17	16590	10	16860	20	17129.5	24	17950.5	30	18349	30	18799	31	243.051	0.053487	0.069944	0.041144	0.082287	0.098745	0.123431	0.123431	0.127545	0.0288	0.0288
E14000898	Rochester and Strood	14166.7	199	14293.2	209	14430	200	14610	180	14972.5	208	15279	182.167	15626	187.583	15760	171	546.571	0.364088	0.382384	0.365917	0.329326	0.380554	0.33329	0.3432	0.312859	-0.034762	-0.067695
E14000899	Rochford and Southend East	12212.5	2	12283.5	6	12350	10	12540	10	12582	11	12768.5	13	12941	17	13130	17	522.305	0.003829	0.011488	0.019146	0.019146	0.02106	0.02489	0.032548	0.032548	0.015317	0.011488
E14000900	Romford	13104	5	13210.5	2	13360	2	13580	10	13739	9	13881	10	14001	10	13907	8	76.1013	0.065702	0.026281	0.026281	0.131404	0.118263	0.131404	0.131404	0.105123	0.065702	-0.01314
E14000901	Romsey and Southampton North	10422.8	206	10327.2	201	10240	200	10340	220	10491.5	243	10752	260	10977.5	272.5	11245	255	1064.4	0.193536	0.188838	0.187899	0.206688	0.228297	0.244268	0.256012	0.239571	0.013153	0.011274
E14000902	Rossendale and Darwen	13068.5	21	13119.5	30	13220	40	13220	50	13310	62	13627.5	68	13807.5	67	13927	71	619.289	0.03391	0.048443	0.06459	0.080738	0.100115	0.109803	0.108189	0.114648	0.046828	0.014533
E14000903	Rother Valley	13535.1	24	13488.5	32	13570	40	13690	50	13928	65	14093	74	14196	75	14425	71	467.667	0.051319	0.068425	0.085531	0.106914	0.138988	0.158232	0.160371	0.151817	0.055595	0.01283
E14000904	Rotherham	14011.2	7	13982.5	14	14050	20	14020	20	14013	18	14045	17	14073.5	17	14093	17	135.902	0.051508	0.103015	0.147165	0.147165	0.132448	0.12509	0.12509	0.12509	0.095657	-0.007358
E14000905	Rugby	12389.5	111	12489.5	109	12590	120	12820	130	13073.5	127	13479.5	123	13957	136	13950	119	662.532	0.167539	0.16452	0.181123	0.196217	0.191689	0.185651	0.205273	0.179614	0.028678	-0.012075
E14000907	Runnymede and Weybridge	12233.2	11	12357.7	25	12560	30	12710	40	12742	40	12872.5	49	13159	58.75	13145	46	240.797	0.045682	0.103822	0.124586	0.166115	0.166115	0.203491	0.243982	0.191032	0.120433	0.024917
E14000908	Rushcliffe	13197	21	13289	32	13420	40	13510	50	13715	57	13981.5	61	14170.5	75	14424	81	848.505	0.024749	0.037713	0.047142	0.058927	0.067177	0.071891	0.088391	0.095462	0.034178	0.028285
E14000909	Rutland and Melton	11773.8	516	11842	490	12000	580	12190	710	12262	689	12408	751	12550.5	700.5	12775	696	3041.53	0.169651	0.161103	0.190693	0.233435	0.22653	0.246915	0.230311	0.228832	0.063784	0.002301
E14000910	Saffron Walden	12418.6	175	12520.7	171	13260	160	13330	190	13539.5	215	13743.5	223	14104.5	209	14181	224	2086.93	0.083855	0.081939	0.076668	0.091043	0.103022	0.106856	0.100147	0.107335	0.007188	0.004313
E14000911	Salford and Eccles	12200.5	6	12186.5	11	12400	10	12790	20	13417.5	29	14816	33.5833	15194	31	15473	31	90.4954	0.066302	0.121553	0.110503	0.221006	0.320458	0.371105	0.342559	0.342559	0.154704	0.022101
E14000912	Salisbury	10658.6	606	10765.9	739	10850	810	10900	930	11287	1082.58	11549.5	1235.5	11950	1319	12314	1405	1552.62	0.390309	0.475971	0.5217	0.598989	0.697264	0.795754	0.849534	0.904925	0.20868	0.20766
E14000913	Scarborough and Whitby	11738.7	58	11637.8	78	11570	90	11580	100	11478	101	11615	131.333	11556	122.75	11551	120	2198.73	0.026379	0.035475	0.040933	0.045481	0.045936	0.059732	0.055828	0.054577	0.019102	0.008641
E14000914	Scunthorpe	12816.7	76	12877.5	103	12940	110	13030	140	13234.5	137.583	13417.5	128	13512.5	120	13656	117	516.485	0.147148	0.199425	0.212978	0.271063	0.266384	0.247829	0.23234	0.226531	0.123914	-0.039853
E14000915	Sedgefield	10933	51	10821	72	10670	90	10600	100	11046	119	11267	132.583	11497.5	150.333	11672	166	1092.52	0.046681	0.065903	0.082379	0.091532	0.108923	0.121356	0.137603	0.151943	0.044851	0.04302
E14000916	Sefton Central	14155	44	14108	63	14030	70	13760	90	13664	91	13841.5	91	13989.5	100.5	14008	102	280.487	0.15687	0.22461	0.249566	0.320871	0.324436	0.324436	0.358306	0.363654	0.164001	0.039218
E14000917	Selby and Ainsty	11567.7	23	11589.9	42	11740	60	11790	70	11953	60	12070	72	12191	77	12241	81	2432.53	0.009455	0.017266	0.024666	0.028777	0.024666	0.029599	0.031654	0.033299	0.019321	0.008633
E14000918	Sevenoaks	8930.1	5	9007.5	6	9050	10	9180	30	9626	25	9685	24	10130.5	17	10162	21	638.098	0.007836	0.009403	0.015672	0.047015	0.039179	0.037612	0.026642	0.03291	0.039179	-0.006269
E14000919	Sheffield Central	7266.86	2	7052.16	2	7130	10	7330	2	7595	2	7914.5	3	8130.5	2	8157	8	59.9564	0.033358	0.033358	0.166788	0.033358	0.033358	0.050036	0.033358	0.13343	0	0.100073
E14000920	Sheffield South East	10559	2	10708.9	10	10820	10	10910	10	11075	13	12155	22	12368	28	12583	32	122.96	0.016265	0.081327	0.081327	0.081327	0.105726	0.17892	0.227717	0.260248	0.065062	0.154522
E14000924	Sherwood	11976.7	20	12037.1	33	11980	50	12060	90	12123.5	108	11952	125	12149	147	12346	169	851.95	0.023476	0.038735	0.058689	0.10564	0.126768	0.146722	0.172545	0.198368	0.082164	0.0716
E14000925	Shipley	12366	2	13032.5	8	13130	10	13150	20	13441.5	33	13061.5	41	13130	45	13303	51	277.907	0.007197	0.028787	0.035983	0.071967	0.118745	0.147531	0.161925	0.183515	0.06477	0.06477
E14000926	Shrewsbury and Atcham	11576.5	69	11556	79	11630	100	11610	110	11672.5	121	11703	128	11913	140	12011	135	1634.6	0.042212	0.04833	0.061177	0.067295	0.074024	0.078307	0.085648	0.082589	0.025083	0.008565
E14000927	Sittingbourne and Sheppey	15594.8	5	15655.5	12	15850	20	16010	40	16304	41	16414	47	16751.5	52	17040	58	728.294	0.006865	0.016477	0.027461	0.054923	0.056296	0.064534	0.0714	0.079638	0.048057	0.023342
E14000928	Skipton and Ripon	12467	326	12368	364	12390	410	12210	410	12195	452	12279	436	12516.5	560	12532	524	6080.52	0.053614	0.059863	0.067428	0.067428	0.074336	0.071704	0.092097	0.086177	0.013815	0.011841
E14000929	Sleaford and North Hykeham	15610.2	1409.4	15558.1	1582.6	15550	1670	15560	1800	15478.5	1852	15417	1852	15570	1921.42	15746	1914	3103.87	0.454078	0.50988	0.538038	0.579921	0.596675	0.596675	0.619039	0.61665	0.125843	0.019975
E14000930	Slough	19310	2	20105.7	2	20930	2	21730	10	23208.5	13	23785.5	14	25412.5	19	25416	16	69.4144	0.028812	0.028812	0.028812	0.144062	0.187281	0.201687	0.273718	0.2305	0.11525	0.043219
E14000931	Solihull	16095.5	5	16161.4	18	16120	20	16170	10	16218	17	16332	20	16566	20	16652	33	88.2908	0.056631	0.203872	0.226524	0.113262	0.192546	0.226524	0.226524	0.373765	0.056631	0.181219
E14000932	Somerton and Frome	11993.8	181	12063	230	12000	230	11900	240	11882	291	12219	336	12233	352	12345	351	2410.24	0.075096	0.095426	0.095426	0.099575	0.120735	0.139405	0.146044	0.145629	0.024479	0.024894
E14000933	South Basildon and East Thurrock	14535	0	14333.1	2	14220	2	14150	10	14202	14	14209	11	14662	7	14995	12	375.972	0	0.00532	0.00532	0.026598	0.037237	0.029258	0.018618	0.031917	0.026598	-0.00532
E14000934	South Cambridgeshire	15446.8	167	15561.4	157.5	15850	90	16150	80	16861.5	81.5833	17157.2	86	17914	81.5833	18073	96	1670.24	0.099986	0.094298	0.053885	0.047897	0.048845	0.05149	0.048845	0.057477	-0.052088	0.008632
E14000935	South Derbyshire	11374	31	11468.6	34.5	11670	40	11730	60	11785	69	11775	80	11889	79	11966	75	925.522	0.033495	0.037276	0.043219	0.064828	0.074553	0.086438	0.085357	0.081035	0.031334	0.006483
E14000936	South Dorset	9032.5	422	8995.64	463	9030	460	8920	420	9073	446.167	9037.5	466	9077	466	9036	464	973.221	0.433612	0.47574	0.472657	0.431556	0.458443	0.478822	0.478822	0.476767	-0.002055	0.018324
E14000937	South East Cambridgeshire	14771.2	196	15005	223	15100	140	15330	150	15715.5	140	15901	160	16125	158.417	16294	171	2001.32	0.097935	0.111426	0.069954	0.07495	0.069954	0.079947	0.079156	0.085444	-0.022985	0.01549
E14000938	South East Cornwall	10541.9	467	10471	522	10360	560	10300	590	10191	617	10216	623	10250	621	10151	616	1817.63	0.256928	0.287187	0.308094	0.324599	0.339453	0.342754	0.341654	0.338903	0.067671	-0.00055
E14000939	South Holland and The Deepings	13269.1	87	13206	107	13300	130	13350	140	13544	149	13650	157	13859.5	155	13950	171	2321.3	0.037479	0.046095	0.056003	0.060311	0.064188	0.067634	0.066773	0.073666	0.022832	0.009477
E14000940	South Leicestershire	13440	7	13406.5	10	13430	20	13560	40	14022.5	53.75	13902	56	14284.5	58	14581	60	767.58	0.00912	0.013028	0.026056	0.052112	0.070025	0.072957	0.075562	0.078168	0.042992	0.008142
E14000941	South Norfolk	11523.3	18	11551	32	11580	40	11530	70	11538	71	11688	85	12002	101	12386	105	2134.6	0.008432	0.014991	0.018739	0.032793	0.033261	0.03982	0.047316	0.049189	0.024361	0.015928
E14000942	South Northamptonshire	16379.5	15	16329.5	45	16440	60	16590	60	16847.5	84	17264.5	95	17820	91.5833	18070	80	1626.65	0.009221	0.027664	0.036886	0.036886	0.05164	0.058402	0.056302	0.049181	0.027664	-0.002459
E14000943	South Ribble	14187.1	10	13950.5	16	13850	30	13790	40	13797.5	54	13954.5	61	14120	65	14339	65	663.12	0.01508	0.024128	0.045241	0.060321	0.081433	0.091989	0.098021	0.098021	0.045241	0.016588
E14000944	South Shields	10902.1	36	10821.8	32	10700	40	10730	60	10860	69	10965	75	11094	60	11249	76	79.7861	0.451207	0.401072	0.501341	0.752011	0.864813	0.940014	0.752011	0.952547	0.300804	0.087735
E14000945	South Staffordshire	11679	22	11608.3	28	11500	40	11500	40	11474	54	11566.5	57	11719.5	58	11792	59	740.779	0.029698	0.037798	0.053997	0.053997	0.072896	0.076946	0.078296	0.079646	0.024299	0.00675
E14000946	South Suffolk	10667.5	256.6	10784.8	275	10780	290	10780	290	10831.5	290	10990	292	11103	294	11216	286	1767.83	0.14515	0.155558	0.164043	0.164043	0.164043	0.165175	0.166306	0.161781	0.018893	-0.002263
E14000947	South Swindon	13976.4	40	14022.1	74	14150	110	14290	140	14720	155	15048.5	183	15569	195.917	15778	191	319.679	0.125125	0.231482	0.344095	0.437939	0.484861	0.572448	0.612853	0.597474	0.312813	0.112613
E14000948	South Thanet	14603.9	16	14525.6	23	14640	30	14570	40	14678.5	44	14692	46	14866	55.5	14960	58	351.383	0.045534	0.065456	0.085377	0.113836	0.12522	0.130911	0.157948	0.165062	0.068302	0.039843
E14000949	South West Bedfordshire	12887.8	27	12855.6	32	12970	50	13200	50	13978	49.5833	13975	46	14401	51	14744	52	332.122	0.081295	0.09635	0.150547	0.150547	0.149293	0.138503	0.153558	0.156569	0.069252	0.007276
E14000950	South West Devon	12841.5	1100	12827.5	1198	12690	1250	12650	1270	12723	1304	12958.5	1315.5	13147	1307.58	13275	1322	930.233	1.1825	1.28785	1.34375	1.36525	1.4018	1.41416	1.40565	1.42115	0.18275	0.01935
E14000951	South West Hertfordshire	13107.7	48	13358.5	58	13550	80	13680	90	14087.5	94.5833	14324.5	92	14835.5	106.583	14937	106	452.665	0.106039	0.12813	0.176731	0.198823	0.208948	0.203241	0.235457	0.234169	0.092784	0.025221
E14000952	South West Norfolk	11497.3	544.5	11371	627	11330	680	11390	770	11366.5	757	11489	786	11627	780	11622	726	3545.34	0.153582	0.176852	0.191801	0.217186	0.213519	0.221699	0.220007	0.204776	0.063605	-0.008744
E14000953	South West Surrey	12752.4	80	12930.2	108	13130	130	13210	130	13379	144	13602	156	13876	159	14129	168	651.028	0.122883	0.165892	0.199684	0.199684	0.221189	0.239621	0.244229	0.258053	0.076802	0.036865
E14000954	South West Wiltshire	11929.1	545	11821	614.5	11950	660	11900	690	12006.5	740	11861	761.083	11968.5	802	11903	774	1872.86	0.290999	0.328108	0.352403	0.368421	0.395118	0.406376	0.428223	0.413272	0.077422	0.018154
E14000957	Southend West	12406.3	5	12609.7	9	12770	10	12990	20	13326	18	13570.5	20	13835.5	18	13978	15	62.3441	0.0802	0.14436	0.1604	0.3208	0.28872	0.3208	0.28872	0.2406	0.2406	-0.04812
E14000958	Southport	10429.7	25	10469.1	36	10420	40	10330	50	10384.5	47	10525.5	46	10515	40	10528	43	221.115	0.113063	0.162811	0.180902	0.226127	0.212559	0.208037	0.180902	0.194469	0.113063	-0.01809
E14000959	Spelthorne	12350.6	13	12509.5	14	12550	20	12650	30	12709	32	12857.5	29	12983	31	13166	32	131.469	0.098883	0.106489	0.152127	0.228191	0.243404	0.220585	0.235797	0.243404	0.129308	0
E14000965	Stafford	11659	147	11700.8	177	11730	190	11700	230	11927	286.417	12059	477	12323.5	513.5	12646	590	794.319	0.185064	0.222832	0.239199	0.289556	0.360582	0.600515	0.646466	0.742775	0.104492	0.382193
E14000966	Staffordshire Moorlands	9984.54	24	10035	34	10130	40	10170	50	10293	59	10330	63	10347	62	10355	55	1422.71	0.016869	0.023898	0.028115	0.035144	0.04147	0.044282	0.043579	0.038659	0.018275	-0.002812
E14000967	Stalybridge and Hyde	13331	6	13231.5	9	13260	20	13350	40	13574.5	44	13888	44	14252	50	14536	58	176.055	0.03408	0.051121	0.113601	0.227202	0.249922	0.249922	0.284003	0.329443	0.193122	0.079521
E14000968	Stevenage	13696.2	2	13696.8	11	13770	20	13810	20	13984	30	14313	35	14575.5	40	14797	44	166.262	0.012029	0.066161	0.120292	0.120292	0.180439	0.210512	0.240585	0.264643	0.108263	0.084205
E14000969	Stockport	8689.6	12	8077	13	8330	10	8590	10	8724.5	14	9532	16	9751	14	10008	19	61.4736	0.195206	0.211473	0.162671	0.162671	0.22774	0.260274	0.22774	0.309076	-0.032534	0.081336
E14000970	Stockton North	10357	40	10297	51	10250	70	10300	90	10550	95	10784	101	11079.5	90.5833	11125	106	373.212	0.107178	0.136652	0.187561	0.24115	0.254547	0.270624	0.242713	0.284021	0.133972	0.029474
E14000971	Stockton South	15464	82	15622	100	15860	130	15960	150	16190.5	157.167	16251	187.333	16749.5	196	17023	212	249.906	0.328124	0.400151	0.520197	0.600227	0.628904	0.749617	0.784296	0.848321	0.272103	0.219416
E14000972	Stoke-on-Trent Central	9913	2	9298.4	16	9500	30	8630	30	9712	36	9911	46	10538	39	10914	40	83.5725	0.023931	0.191451	0.35897	0.35897	0.430764	0.55042	0.466661	0.478626	0.335038	0.047863
E14000973	Stoke-on-Trent North	13143.3	10	13340	23	13440	30	13510	40	13676	47.5833	14019	53	14409	55	14721	52	116.758	0.085647	0.196989	0.256942	0.342589	0.407538	0.45393	0.471059	0.445365	0.256942	0.037828
E14000974	Stoke-on-Trent South	10790.9	13	11581	15	11750	30	12890	40	12040	51	12186.5	52	11966	58	12163	47	90.5307	0.143598	0.16569	0.331379	0.441839	0.563345	0.574391	0.640666	0.519161	0.298241	-0.044184
E14000975	Stone	9771	29	9653	47	9700	50	9770	70	9814.5	69	9914	90	10019	95	10076	103	1704.63	0.017013	0.027572	0.029332	0.041065	0.040478	0.052797	0.055731	0.060424	0.024052	0.019946
E14000976	Stourbridge	11492.6	2	11517	13	11420	20	11390	20	11422	22	11504	32	11555	39	11493	41	72.1733	0.027711	0.180122	0.277111	0.277111	0.304822	0.443377	0.540366	0.568077	0.2494	0.263255
E14000977	Stratford-on-Avon	12138.4	15.2	12202	22	12430	20	12490	30	12466	31	12502	31	12706.5	34	12791	43	1781.67	0.008531	0.012348	0.011225	0.016838	0.017399	0.017399	0.019083	0.024135	0.008307	0.006735
E14000978	Streatham	12127	0	12483.6	2	12750	2	12780	10	13571	8.58333	13716.5	7	14400.5	6	14541	2	26.8821	0	0.074399	0.074399	0.371995	0.319296	0.260397	0.223197	0.074399	0.371995	-0.244897
E14000979	Stretford and Urmston	13469.7	0	13582.1	2	13610	10	13690	10	13893.5	18	14042	17	14329	18	14519	21	129.851	0	0.015402	0.077011	0.077011	0.13862	0.130919	0.13862	0.161723	0.077011	0.023103
E14000980	Stroud	12456.6	14	12313.5	31	12370	50	12350	60	12513.5	87	12587.5	96	12967	113.167	12916	126	1044.86	0.013399	0.029669	0.047853	0.057424	0.083264	0.091878	0.108308	0.12059	0.044025	0.037325
E14000981	Suffolk Coastal	9712.38	141.8	9771.5	176	9560	170	9590	170	9598	162	9616	189	9711	212	9765	199	2083.51	0.068058	0.084473	0.081593	0.081593	0.077753	0.090712	0.101751	0.095512	0.013535	0.017758
E14000982	Sunderland Central	13192.4	16	13215.9	32.5	12940	40	12720	50	12526	70	11919.5	78	12051.5	81	11966	92	90.2049	0.177374	0.360291	0.443435	0.554294	0.776011	0.864698	0.897956	1.0199	0.37692	0.243889
E14000983	Surrey Heath	12985.5	378.6	12924.9	374	12940	430	12980	470	12988	465	13095.5	514.5	13210.5	503	13332	509	276.761	1.36797	1.35135	1.55369	1.69822	1.68015	1.85901	1.81746	1.83913	0.330249	0.158982
E14000984	Sutton and Cheam	12252	2	12498	2	12770	10	13060	20	13313	22	13598	21	14028.5	23	14341	20	47.0386	0.042518	0.042518	0.212591	0.425183	0.467701	0.446442	0.48896	0.425183	0.382664	-0.042518
E14000985	Sutton Coldfield	14164.6	2	14242	14	14320	20	14420	30	14565.5	37	14948.5	39	15241	34	15573	41	156.151	0.012808	0.089657	0.128081	0.192121	0.23695	0.249758	0.217738	0.262566	0.179313	0.025616
E14000986	Tamworth	12094.6	14	12106.5	25	12290	20	12190	40	12172	41	12041	42	11998	44	12003	49	487.719	0.028705	0.051259	0.041007	0.082014	0.084065	0.086115	0.090216	0.100468	0.053309	0.016403
E14000987	Tatton	8816.6	2	8779.5	5	8860	20	8950	20	9039.5	25	9074	27	9132.5	26	9285	29	924.289	0.002164	0.00541	0.021638	0.021638	0.027048	0.029212	0.02813	0.031375	0.019474	0.004328
E14000988	Taunton Deane	13520.6	210	13588	254	13660	300	13770	340	14030	364	14234.5	397	14558.5	405.5	14630	401	1167.64	0.17985	0.217533	0.256929	0.291186	0.311741	0.340003	0.347282	0.343428	0.111336	0.031688
E14000989	Telford	12795.5	138	12925.6	152	13190	170	13380	210	13598	217	14224.5	247	14538.5	254.583	14832	258	137.277	1.00527	1.10725	1.23837	1.52975	1.58075	1.79928	1.85452	1.87941	0.524487	0.298666
E14000990	Tewkesbury	13284.4	331	13154.3	357	13220	390	13360	410	13488.5	463	13638.5	477	13858.5	494	13989	500	970.089	0.341206	0.368008	0.402025	0.422642	0.477276	0.491708	0.509232	0.515417	0.081436	0.038141
E14000991	The Cotswolds	12911	124	12908.8	235	12800	240	12810	290	12915	344	13054.5	366	13183	376	13381	390	3240.73	0.038263	0.072515	0.074057	0.089486	0.106149	0.112938	0.116023	0.120343	0.051223	0.014194
E14000992	The Wrekin	13399	354	13321.4	427	13150	420	13200	500	13324	529	13315.5	561	13581	574	13932	550	940.313	0.37647	0.454104	0.44666	0.531738	0.562578	0.59661	0.610435	0.584911	0.155267	0.022333
E14000993	Thirsk and Malton	11475.5	261	11333.2	286	11260	310	11130	350	11091	339	11126	364.583	11103	358	11227	374	6241.94	0.041814	0.045819	0.049664	0.056072	0.05431	0.058409	0.057354	0.059917	0.014258	0.005607
E14000994	Thornbury and Yate	11243	39	11077.5	35	11020	50	10860	60	10790	72	10770	73	10805	73	10785	76	1025.83	0.038018	0.034119	0.048741	0.058489	0.070187	0.071162	0.071162	0.074086	0.020471	0.003899
E14000995	Thurrock	16133.5	0	16695.3	2	17220	2	17560	2	18343.5	7	18801	7	19625.5	7.58333	19856	9	193.201	0	0.010352	0.010352	0.010352	0.036232	0.036232	0.039251	0.046584	0.010352	0.010352
E14000996	Tiverton and Honiton	11637.1	49	11612.4	63	11510	80	11430	90	11418	103	11451.5	104	11754	112	11977	111	2269.37	0.021592	0.027761	0.035252	0.039659	0.045387	0.045828	0.049353	0.048912	0.018067	0.003525
E14000997	Tonbridge and Malling	13744.6	6	13835.6	18	14090	20	14310	30	14546.5	41	14649.5	40	15222	39.5833	15554	36	766.055	0.007832	0.023497	0.026108	0.039162	0.053521	0.052216	0.051672	0.046994	0.031329	-0.006527
E14000998	Tooting	10880.4	2	11099	2	11200	2	11430	10	11867.5	7	11773.3	7	12166	2	12098	6	28.8742	0.069266	0.069266	0.069266	0.346329	0.242431	0.242431	0.069266	0.207798	0.277064	-0.034633
E14000999	Torbay	11124	40	11149	68	11330	70	11590	90	11799	89	11984	114	11984.5	108	12141	107	226.91	0.176281	0.299679	0.308493	0.396633	0.392226	0.502402	0.47596	0.471553	0.220352	0.079327
E14001000	Torridge and West Devon	10444.1	110	10375.6	153	10270	160	10160	180	10237	200	10326	215	10398	238	10519	251	4287.84	0.025654	0.035682	0.037315	0.041979	0.046644	0.050142	0.055506	0.058538	0.016325	0.011894
E14001001	Totnes	11139.4	68	11148	94	10970	130	10810	160	10590.5	152	10604	156	10741	151	10965	155	1428.31	0.047609	0.065812	0.091017	0.11202	0.106419	0.10922	0.105719	0.10852	0.064412	0.0021
E14001002	Tottenham	14469.3	0	14480.6	2	14740	2	14520	2	14864.5	2	14995	5.58333	15313	2	15093	0	33.999	0	0.058825	0.058825	0.058825	0.058825	0.164221	0.058825	0	0.058825	-0.058825
E14001003	Truro and Falmouth	11099	137	11017.3	164	11050	200	11100	240	11185.5	259	11352	261	11642	285	11831	293	1114.3	0.122947	0.147178	0.179485	0.215382	0.232433	0.234228	0.255766	0.262946	0.092435	0.030512
E14001004	Tunbridge Wells	12929	6	13099.3	16	13300	20	13690	30	14104	18	14406.5	20	14905	29	15054	28	628.91	0.00954	0.025441	0.031801	0.047702	0.028621	0.031801	0.046112	0.044522	0.038161	0.015901
E14001005	Twickenham	13491.8	35	13707.6	40	14140	40	14690	50	15545.5	41	15682	29	16605.5	37.1667	16533	29	75.7529	0.462028	0.528032	0.528032	0.660041	0.541233	0.382823	0.49063	0.382823	0.198012	-0.15841
E14001006	Tynemouth	13700	47	13477.6	59	13470	90	14010	110	13951	118	14227	146	14357	172	14502	177	120.96	0.388559	0.487765	0.744049	0.909393	0.97553	1.20701	1.42196	1.4633	0.520834	0.487765
E14001007	Uxbridge and South Ruislip	14519	148	14821.5	157	15230	150	15660	160	16103.5	180.417	16313	198	16655	196.25	16709	208	77.5812	1.90768	2.02369	1.93346	2.06236	2.32552	2.55217	2.52961	2.68106	0.154677	0.355542
E14001008	Vauxhall	9705	2	9761.6	2	9850	2	10110	2	10312	2	10314	4	10647	6	10445	2	23.1827	0.086271	0.086271	0.086271	0.086271	0.086271	0.172542	0.258813	0.086271	0	0
E14001009	Wakefield	11148.1	12	11146.2	23	11180	20	11280	40	11420.5	42	11570.5	45	11836.5	45	12080	45	221.752	0.054115	0.10372	0.090191	0.180382	0.189401	0.20293	0.20293	0.20293	0.126267	0.013529
E14001010	Wallasey	11640.6	40	11492.7	45	11400	50	11350	60	11401.5	86	11414.5	101	11519.5	92	11467	83	109.457	0.36544	0.41112	0.4568	0.54816	0.785695	0.922735	0.840511	0.758287	0.18272	-0.027408
E14001011	Walsall North	12442	2	12286	6	12350	10	12450	10	12538.5	13	12700	16	12941	21	12989	20	72.222	0.027692	0.083077	0.138462	0.138462	0.18	0.221539	0.29077	0.276924	0.11077	0.096923
E14001012	Walsall South	14252	0	14291.5	0	14350	2	14530	10	14798.5	13	15272.5	14	15702	13	16202	18	90.0104	0	0	0.02222	0.111098	0.144428	0.155538	0.144428	0.199977	0.111098	0.055549
E14001013	Walthamstow	15239.6	0	15728.8	0	16120	0	16480	2	17103	2	17346	2	17856.5	2	17966	0	41.827	0	0	0	0.047816	0.047816	0.047816	0.047816	0	0.047816	-0.047816
E14001014	Wansbeck	11911	51	12028.5	72	12060	90	11900	100	11878	110	11763	116	11778.5	108	11849	106	426.971	0.119446	0.16863	0.210787	0.234208	0.257629	0.271681	0.252945	0.248261	0.114762	-0.009368
E14001015	Wantage	13047.5	469	13298.9	576.5	13510	650	13550	660	14036	715.167	14402	749.917	15040.5	800.5	15303	787	1514.9	0.309592	0.380554	0.429073	0.435674	0.47209	0.495029	0.528419	0.519508	0.126081	0.047418
E14001016	Warley	16113	2	15273.5	2	15590	0	16040	10	16584	13	17306.5	12.5833	17991.5	12	18261	14	53.3289	0.037503	0.037503	0	0.187516	0.24377	0.235957	0.225019	0.262522	0.150013	0.018752
E14001017	Warrington North	11618	9	11644	9	11740	20	11800	20	12329	33.5833	12375	33.5833	12599	32	12663	36	257.298	0.034979	0.034979	0.077731	0.077731	0.130523	0.130523	0.124369	0.139915	0.042752	0.009392
E14001018	Warrington South	16891	13	16964	26	17030	40	17100	60	17086	58	17206	65.5833	17296	63.4167	17395	81	255.208	0.050939	0.101878	0.156735	0.235103	0.227266	0.25698	0.248491	0.317389	0.184164	0.090123
E14001019	Warwick and Leamington	9893	6	9834.12	9	9830	10	10020	10	10209	12	10326	15	10709	20.25	10889	23	240.69	0.024928	0.037392	0.041547	0.041547	0.049857	0.062321	0.084133	0.095559	0.016619	0.045702
E14001020	Washington and Sunderland West	13429	16	13136	36	13630	50	13560	70	13872	90	13914	104	14061	116	14149	120	130.237	0.122853	0.276419	0.383916	0.537482	0.691048	0.798544	0.890684	0.921397	0.414629	0.230349
E14001021	Watford	14023	5	14298.5	23	14770	20	15020	20	15538	18	15846	26	16380	26	16458	30	96.0456	0.052059	0.23947	0.208234	0.208234	0.187411	0.270705	0.270705	0.312352	0.156176	0.124941
E14001022	Waveney	13396.8	6	13425.8	17	13620	40	13580	70	13527	81	13526	90	13665	92	13760	88	675.359	0.008884	0.025172	0.059228	0.103649	0.119936	0.133262	0.136224	0.130301	0.094764	0.010365
E14001023	Wealden	11314.1	0	11361.5	2	11390	10	11470	20	11466	18	11497	13	11532	15	11575	15	1441.13	0	0.001388	0.006939	0.013878	0.01249	0.009021	0.010409	0.010409	0.013878	-0.002082
E14001024	Weaver Vale	13027.1	8	13034	17	13070	20	13130	40	13229.5	53	13696	60	13955	68	14203	60	473.109	0.016909	0.035933	0.042274	0.084547	0.112025	0.126821	0.14373	0.126821	0.067638	0.014796
E14001025	Wellingborough	14451.5	9	14486.5	22	14670	20	14660	40	14969.5	42	15222.5	46	15549	59	15659	56	441.88	0.020368	0.049787	0.045261	0.090522	0.095048	0.104101	0.13352	0.126731	0.070155	0.031683
E14001026	Wells	13149	50	13053	58	12990	80	12930	90	12896	116	12917	137	12943	144	12899	145	1472.46	0.033957	0.03939	0.054331	0.061122	0.07878	0.093042	0.097796	0.098475	0.027166	0.019695
E14001027	Welwyn Hatfield	12323	5	12394	2	12690	10	12880	10	13318	11	13622.5	16	13981	19	14153	21	297.807	0.016789	0.006716	0.033579	0.033579	0.036937	0.053726	0.0638	0.070515	0.016789	0.033579
E14001028	Wentworth and Dearne	13490.5	22	13592.5	43	13670	60	13780	80	14143.5	84	14197.5	89	14444	100	14714	102	246.059	0.089409	0.174755	0.243844	0.325125	0.341381	0.361701	0.406406	0.414534	0.235715	0.073153
E14001029	West Bromwich East	12169	2	12165	6	12330	10	12390	10	12831.5	11	13226	13.5833	13835	15	14104	14	76.0336	0.026304	0.078913	0.131521	0.131521	0.144673	0.178649	0.197281	0.184129	0.105217	0.039456
E14001030	West Bromwich West	12703.6	2	12831	5	13250	10	13540	20	13909.5	24	14313	23	14658.5	17	14945	14	72.697	0.027511	0.068779	0.137557	0.275114	0.330137	0.316382	0.233847	0.19258	0.247603	-0.137557
E14001031	West Dorset	13405.4	187	13507.1	231	13550	280	13620	320	13730.5	341	13835.5	375.583	13884.5	372	14008	373	2597.31	0.071998	0.088938	0.107804	0.123204	0.13129	0.144605	0.143225	0.14361	0.051207	0.01232
E14001032	West Ham	24873.3	2	25719.2	2	26350	2	26900	2	28469	2	28814	10	29760	13	30094	12	45.3934	0.044059	0.044059	0.044059	0.044059	0.044059	0.220296	0.286385	0.264356	0	0.220296
E14001033	West Lancashire	12963	13	13093	22	13070	30	12910	40	12896	64	12842	69	12957	72	13143	88	743.309	0.017489	0.029597	0.04036	0.053813	0.086102	0.092828	0.096864	0.11839	0.036324	0.032288
E14001034	West Suffolk	10946.6	485.1	11310.6	549.2	11480	580	11530	600	11525.5	597.917	11867.5	617.083	12214	597	12409	613	2184.41	0.222074	0.251418	0.265518	0.274674	0.27372	0.282494	0.273301	0.280625	0.0526	0.006905
E14001035	West Worcestershire	11608.6	19	11543.4	38	11440	50	11450	50	11332	61	11385	67	11481	82	11666	93	1872.89	0.010145	0.020289	0.026697	0.026697	0.03257	0.035774	0.043783	0.049656	0.016552	0.017086
E14001036	Westminster North	10946.1	2	11067.5	2	11260	2	11390	2	11503	2	11589.5	5	11476.5	2	11140	2	20.5925	0.097123	0.097123	0.097123	0.097123	0.097123	0.242807	0.097123	0.097123	0	0
E14001037	Westmorland and Lonsdale	10264	5	10225	6	10130	20	10060	30	9880.5	32	9868	41	9963.5	45	9958	44	4330.07	0.001155	0.001386	0.004619	0.006928	0.00739	0.009469	0.010392	0.010161	0.005774	0.002771
E14001038	Weston-Super-Mare	13659.4	31	13693.3	57	13760	70	13990	80	14106	105	14349	128	14550	119.583	14756	130	406.865	0.076192	0.140096	0.172047	0.196625	0.258071	0.314601	0.293914	0.319516	0.120433	0.061445
E14001039	Wigan	13262	12	13113	20	12970	30	12830	50	12858	45	12963	53	13131	64	13270	72	176.082	0.06815	0.113583	0.170375	0.283959	0.255563	0.300996	0.363467	0.4089	0.215809	0.153338
E14001040	Wimbledon	11446	5	11884	2	12160	10	12260	20	12626	20	12874	15	13047.5	10	13162	10	54.3693	0.091964	0.036785	0.183927	0.367855	0.367855	0.275891	0.183927	0.183927	0.275891	-0.183927
E14001041	Winchester	14089.3	288	14307.8	339	14490	370	14550	380	14670.5	401	14850.5	392	15143	405	15387	406	823.221	0.349846	0.411797	0.449454	0.461602	0.487111	0.476179	0.49197	0.493185	0.111756	0.006074
E14001042	Windsor	10503.9	249	10642.3	272	10710	270	10670	260	10715.5	287	10762.5	306.5	10863.5	310	10966	314	381.469	0.65274	0.713034	0.707791	0.681576	0.752355	0.803474	0.812649	0.823135	0.028836	0.070779
E14001043	Wirral South	10287.6	21.2	9889	24	9990	30	9950	60	10016	69	10539	70	10662	75	10670	75	246.745	0.085919	0.097266	0.121583	0.243166	0.279641	0.283693	0.303957	0.303957	0.157247	0.024317
E14001044	Wirral West	11210	20	11249.6	30	11190	40	11210	50	11205	48	11363	59	11510	56	11585	73	280.12	0.071398	0.107097	0.142796	0.178495	0.171355	0.210624	0.199914	0.260602	0.107097	0.089247
E14001045	Witham	11036.9	22	11121.6	35	11220	50	11240	70	11321	89	11430.5	95	11674	83	11830	92	1006.56	0.021857	0.034772	0.049674	0.069544	0.08842	0.094381	0.082459	0.091401	0.047687	0.00298
E14001046	Witney	13920.1	737.5	14120	814	14340	850	14360	930	14408.5	957	14559	1004	14793.5	987.5	14899	990	1869.99	0.394388	0.435297	0.454548	0.497329	0.511768	0.536902	0.528078	0.529415	0.102942	0.017647
E14001047	Woking	11856.9	249	12031.7	212	12290	230	12470	250	12891	261	13183.5	258.583	13746.5	250	13928	270	253.025	0.984093	0.837862	0.909001	0.988045	1.03152	1.02197	0.988045	1.06709	0.003952	0.03557
E14001048	Wokingham	14301.2	283	14479.8	328	14750	320	15010	320	15560.5	296	15837	314.667	16524	287.5	16452	247	400.87	0.705965	0.818221	0.798265	0.798265	0.738395	0.78496	0.717191	0.616161	0.092299	-0.122234
E14001049	Wolverhampton North East	12034	0	12756	2	12940	10	13030	10	13346	11	13580	16	13972	17	14239	13	66.1188	0	0.030249	0.151243	0.151243	0.166367	0.241989	0.257113	0.196616	0.151243	0.030249
E14001050	Wolverhampton South East	12045	6	12063	9	12190	10	12340	10	12670.5	16	13945.5	9	14405	19	14825	18	66.9753	0.089585	0.134378	0.149309	0.149309	0.238894	0.134378	0.283687	0.268756	0.059723	0.029862
E14001051	Wolverhampton South West	11563.1	7	11113	10	11190	20	11410	20	11467.5	35	11560.5	29	11872.5	29	12121	29	63.6394	0.109995	0.157135	0.314271	0.314271	0.549974	0.455692	0.455692	0.455692	0.204276	-0.094281
E14001052	Worcester	12306.4	10	12369	17	12470	20	12600	30	12755	34	12968.5	44	13180	55	13380	58	88.5119	0.112979	0.192065	0.225958	0.338937	0.384129	0.497108	0.621385	0.655279	0.225958	0.27115
E14001053	Workington	9342	2	9217.98	9	9280	10	9250	30	9452.5	38	9435	40	9424.5	44	9469	50	2212.94	0.000904	0.004067	0.004519	0.013557	0.017172	0.018075	0.019883	0.022594	0.012653	0.005423
E14001054	Worsley and Eccles South	13568.1	2	13819	9	14150	10	14240	20	14385	33	13696	34	13975.5	38	14268	46	168.134	0.011895	0.053529	0.059476	0.118953	0.196272	0.20222	0.226011	0.273592	0.107058	0.077319
E14001055	Worthing West	9160.8	18	9315.6	25	9380	30	9380	30	9722	38.5833	9445	31	9684	32	9830	30	86.3268	0.20851	0.289597	0.347517	0.347517	0.446945	0.359101	0.370685	0.347517	0.139007	-0.099428
E14001056	Wycombe	13232.6	163	13461	156	13610	140	13880	150	14078	167	14413	156	14699.5	152	14813	154	362.536	0.44961	0.430302	0.386168	0.413752	0.460643	0.430302	0.419268	0.424785	-0.035858	-0.035858
E14001057	Wyre and Preston North	14757.5	23	14839	34	14830	50	14860	70	15005.5	79	15096.5	90	15090.5	101	15165	105	773.619	0.02973	0.043949	0.064631	0.090484	0.102117	0.116336	0.130555	0.135726	0.060753	0.033608
E14001058	Wyre Forest	11291.6	6	11241	18	11250	20	11170	30	11566	37	11673	48	11767	46	11956	52	524.018	0.01145	0.03435	0.038167	0.05725	0.070608	0.0916	0.087783	0.099233	0.0458	0.028625
E14001059	Wythenshawe and Sale East	12108.7	2	12345.5	8	12670	10	13010	20	13428	30	13910	41	14319	47	14812	48	102.694	0.019475	0.077901	0.097377	0.194753	0.29213	0.399244	0.45767	0.467407	0.175278	0.175278
E14001060	Yeovil	13293.8	615	13251	663	13360	700	13260	730	13238	783	13325	766	13482	769.917	13441	766	1008.53	0.609797	0.657391	0.694078	0.723824	0.776376	0.75952	0.763403	0.75952	0.114027	-0.016856
E14001061	York Central	9560.04	65	9515.8	84	9560	100	9500	100	9713.5	114	9943	116	10524	107	10784	110	67.6568	0.960731	1.24156	1.47805	1.47805	1.68497	1.71453	1.58151	1.62585	0.517317	-0.059122
E14001062	York Outer	11698.8	223	11803.1	254	11970	300	12220	320	12324.5	310	12381	342	12203	363	12288	345	717.189	0.310936	0.354161	0.4183	0.446187	0.432243	0.476862	0.506143	0.481045	0.13525	0.048802
E14000613	Bury St Edmunds	15432.8	347.4	15597.4	413	15480	440	15560	460	15791.5	496	15854	549.417	15898.5	554.917	15832	586	1337.11	0.259814	0.308875	0.329068	0.344026	0.370949	0.410899	0.415012	0.438259	0.084211	0.067309
E14000750	Holborn and St Pancras	13721.6	0	13866	2	13630	0	13530	2	13602.5	0	13774.5	0	13847.5	2	13659	2	34.0884	0	0.058671	0	0.058671	0	0	0.058671	0.058671	0.058671	0.058671
E14000960	St Albans	15385	2	15413.6	2	15630	10	15680	10	16075	13.5	16216.5	14	16816.5	13.5833	16954	17	175.044	0.011426	0.011426	0.057129	0.057129	0.077124	0.07998	0.0776	0.097119	0.045703	0.019995
E14000961	St Austell and Newquay	12837.4	165.24	12976.8	205	12940	220	13050	230	13145.5	255	13268	262	13529	285	13656	276	988.634	0.16714	0.207357	0.222529	0.232644	0.257932	0.265012	0.288277	0.279173	0.065505	0.021241
E14000962	St Helens North	13805.2	32	13771.6	47	13780	60	13810	70	13807	76	13892	89	14111	85	14404	77	236.482	0.135317	0.198746	0.253719	0.296005	0.321377	0.37635	0.359435	0.325606	0.160689	0.004229
E14000963	St Helens South and Whiston	12335	13	12268	19	12420	30	12530	30	12726	40	12687	41	12814	43	12885	49	180.478	0.072031	0.105276	0.166225	0.166225	0.221633	0.227174	0.238256	0.271501	0.094194	0.049868
E14000964	St Ives	10149.8	657	10216.9	723	10270	780	10200	810	10261	826	10356.5	833	10297	801	10328	791	1323.55	0.496391	0.546256	0.589322	0.611989	0.624077	0.629366	0.605189	0.597633	0.115598	-0.026444
E14000560	Birmingham, Edgbaston	11673.6	5	12473.8	13	12470	10	12680	20	12985	28	12519.5	24	12874	26	12989	28	74.9639	0.066699	0.173417	0.133398	0.266795	0.373513	0.320154	0.346834	0.373513	0.200096	0
E14000561	Birmingham, Erdington	11611.6	2	11840.9	8	11960	10	12000	20	12348	20	12724.5	15	13222	18	13624	17	59.2932	0.033731	0.134923	0.168653	0.337307	0.337307	0.25298	0.303576	0.286711	0.303576	-0.050596
E14000562	Birmingham, Hall Green	16655.6	2	18413.6	10	18640	10	18950	10	19190.5	9	18052	10	18525	7	18548	10	52.4938	0.0381	0.190499	0.190499	0.190499	0.171449	0.190499	0.133349	0.190499	0.152399	0.01905
E14000563	Birmingham, Hodge Hill	20735.6	2	21034.1	2	21580	2	22080	2	22942.5	6	23469	8	24242.5	5	24403	2	55.6121	0.035963	0.035963	0.035963	0.035963	0.10789	0.143853	0.089908	0.035963	0	-0.071927
E14000564	Birmingham, Ladywood	21234.9	2	21394	2	22260	2	23440	2	25162.5	8	26000	10	26912	10	27112	8	69.6765	0.028704	0.028704	0.028704	0.028704	0.114816	0.14352	0.14352	0.114816	0	0
E14000565	Birmingham, Northfield	12884.8	5	12253	10	12350	20	12490	30	12722	39	14288.5	48	14642	60	14988	63	66.7204	0.07494	0.149879	0.299758	0.449638	0.584529	0.71942	0.899275	0.944239	0.374698	0.35971
E14000566	Birmingham, Perry Barr	17595.5	2	18229.1	6	18360	10	18340	10	18429	13	18290	16	18871	15	18935	15	66.5251	0.030064	0.090192	0.150319	0.150319	0.195415	0.240511	0.225479	0.225479	0.120255	0.030064
E14000567	Birmingham, Selly Oak	15230.6	9	14022.6	10	13940	20	14000	30	14279	24	15741.5	31.0833	16235.5	31.4167	16169	36	59.7614	0.150599	0.167332	0.334664	0.501996	0.401597	0.520124	0.525702	0.602396	0.351398	0.200799
E14000568	Birmingham, Yardley	17460.5	0	17654.4	6	17860	2	18190	10	18695.5	12	19069	15	19844.5	17	20071	21	60.4786	0	0.099209	0.03307	0.165348	0.198417	0.248022	0.281091	0.34723	0.165348	0.148813
E14000597	Brighton, Kemptown	8411.3	0	8528.8	2	8520	10	8600	10	8716	8	8684	9	8472	7	8411	6	106.803	0	0.018726	0.093631	0.093631	0.074905	0.084268	0.065541	0.056178	0.093631	-0.018726
E14000598	Brighton, Pavilion	10562.6	0	10744.4	2	10930	2	11040	10	11116	13	11170	16	11139	16	11009	14	72.9033	0	0.027434	0.027434	0.137168	0.178318	0.219469	0.219469	0.192035	0.137168	0.013717
E14000676	Ealing, Southall	13407.1	0	13703.5	0	14130	0	14480	2	14844	2	15257.5	3	15780.5	2	15841	2	36.9686	0	0	0	0.0541	0.0541	0.08115	0.0541	0.0541	0.0541	0
E14000692	Enfield, Southgate	10665.7	0	10844.6	2	10910	2	10870	2	10923	2	10955.5	3	10925.5	2	10949	2	65.3305	0	0.030614	0.030614	0.030614	0.030614	0.04592	0.030614	0.030614	0.030614	0
E14000789	Lewisham, Deptford	11697.6	0	12038.5	0	13140	2	13380	2	13956	5	14129	3	14278	2	14305	2	31.4201	0	0	0.063654	0.063654	0.159134	0.09548	0.063654	0.063654	0.063654	-0.09548
E14000793	Liverpool, Riverside	8855	8	9011	9	9090	20	10690	20	10608	19	10173	16	10429	15	10755	18	94.1764	0.084947	0.095565	0.212368	0.212368	0.201749	0.169894	0.159276	0.191131	0.127421	-0.010618
E14000794	Liverpool, Walton	12917.6	13	12822.4	18	12930	20	12640	20	13368	28	13738	27	14063	26	14261	28	54.0059	0.240714	0.333297	0.37033	0.37033	0.518462	0.499945	0.481429	0.518462	0.129615	0
E14000795	Liverpool, Wavertree	13589.2	14	12728	17	12810	30	12730	30	12915.5	41	13793.5	46	14217.5	51	14446	51	46.8536	0.298803	0.362832	0.640292	0.640292	0.875065	0.981781	1.0885	1.0885	0.341489	0.213431
E14000796	Liverpool, West Derby	12140	10	12806	22	12540	20	12270	30	12258.5	35	12450	38	12810	45	13107	59	58.8682	0.169871	0.373716	0.339742	0.509613	0.594548	0.64551	0.764419	1.00224	0.339742	0.40769
E14000808	Manchester, Gorton	14648	5	15502	2	15210	2	15550	2	16329.5	2	16653.5	6	17562.5	6	17959	8	49.6373	0.100731	0.040292	0.040292	0.040292	0.040292	0.120877	0.120877	0.161169	-0.060438	0.120877
E14000809	Manchester, Withington	12335.8	6	12493	8	12680	10	12960	10	13239.5	2	13703	9	14016.5	7	14132	6	54.3566	0.110382	0.147176	0.18397	0.18397	0.036794	0.165573	0.128779	0.110382	0.073588	0.073588
E14000836	Normanton, Pontefract and Castleford	13669.6	13	13707.6	26	13700	50	13910	60	14143.5	57	14342	66	14664	74.5	14961	74	252.571	0.051471	0.102941	0.197964	0.237557	0.225679	0.261312	0.294966	0.292986	0.186086	0.067308
E14000879	Plymouth, Moor View	13630.5	897	13650	972	13600	1010	13510	1040	13667.5	1082.67	13540.5	1112.33	13872	1193	13919	1169	84.4196	10.6255	11.5139	11.964	12.3194	12.8248	13.1762	14.1318	13.8475	1.69392	1.02267
E14000880	Plymouth, Sutton and Devonport	10581.8	388	10712	436	11040	500	11270	540	11893.5	590.25	11969	604.083	12488	601.792	12498	623	55.4991	6.9911	7.85598	9.00915	9.72988	10.6353	10.8846	10.8433	11.2254	2.73878	0.5901
E14000906	Ruislip, Northwood and Pinner	14095.5	162	14234.5	188	14400	200	14470	230	14899	254	15908.5	264	15965	217	16022	192	128.193	1.26372	1.46654	1.56015	1.79418	1.9814	2.0594	1.69277	1.49775	0.530452	-0.483648
E14000921	Sheffield, Brightside and Hillsborough	15335.4	2	14902.7	5	15440	10	15940	10	16359	14	16502.5	11	16724	9	16946	12	73.7234	0.027128	0.067821	0.135642	0.135642	0.189899	0.149206	0.122078	0.162771	0.108514	-0.027128
E14000922	Sheffield, Hallam	13956.8	5	14520.8	6	14530	10	14550	10	14561.5	19	14928.5	24	15258.5	25	15499	24	459.814	0.010874	0.013049	0.021748	0.021748	0.041321	0.052195	0.05437	0.052195	0.010874	0.010874
E14000923	Sheffield, Heeley	12252.5	2	12798.4	7	12910	10	12900	20	12994	24	11875	26	11979	25	12056	24	71.8403	0.02784	0.097438	0.139198	0.278395	0.334074	0.361914	0.347994	0.334074	0.250556	0
E14000955	Southampton, Itchen	13058	27	12429	38	12690	50	12800	50	13101.5	49	13535.5	50	13870	44	14088	50	63.6742	0.424033	0.596788	0.785247	0.785247	0.769542	0.785247	0.691017	0.785247	0.361214	0.015705
E14000956	Southampton, Test	10352.8	18	11129.5	21	11610	20	11940	30	12325	40.4167	12701	35	12950	36	13131	45	59.123	0.30445	0.355192	0.338278	0.507417	0.683604	0.591987	0.6089	0.761126	0.202967	0.077522
